# Supplementary material for: Glycolysis Changes the Microenvironment and Therapeutic Response Under the Driver of Gene Mutation in Esophageal Adenocarcinoma
Source: Front Genet. 2021 Dec 8;12:743133. doi: 10.3389/fgene.2021.743133 (PMC8693172; doi:10.3389/fgene.2021.743133)
Supplement: Supplementary file 1 [file DataSheet1.xlsx]

## Sheet: Supplementary Table S1
Supplementary Table S1 ESTIMATE Score in 78 EAC patients in TCGA database
ID	StromalScore	ImmuneScore	ESTIMATEScore
TCGA-L5-A4ON-01A-11R-A260-31	-829.309	99.4547	-729.855
TCGA-L5-A4OW-01A-11R-A28J-31	-647.785	587.921	-59.8642
TCGA-L5-A8NN-01A-11R-A37I-31	-959.22	198.65	-760.569
TCGA-L5-A8NU-01A-11R-A36D-31	1276.61	2438.68	3715.29
TCGA-L5-A8NT-01A-11R-A37I-31	904.796	1081.15	1985.94
TCGA-L5-A43E-01A-11R-A24K-31	-1308.93	302.452	-1006.48
TCGA-L5-A8NL-01A-12R-A37I-31	1327.7	889.707	2217.41
TCGA-R6-A6KZ-01A-11R-A31P-31	-24.8082	302.462	277.654
TCGA-JY-A939-01A-12R-A37I-31	288.219	1788.53	2076.75
TCGA-L7-A6VZ-01A-12R-A336-31	-1344.72	70.1755	-1274.54
TCGA-L5-A8NH-01A-11R-A37I-31	-831.75	740.119	-91.631
TCGA-V5-AASX-01A-11R-A38D-31	-652.148	840.611	188.463
TCGA-L5-A8NS-01A-12R-A37I-31	482.171	1087.71	1569.88
TCGA-JY-A6FB-01A-11R-A336-31	-849.067	11.7216	-837.345
TCGA-2H-A9GI-01A-11R-A37I-31	-1162.82	519.973	-642.849
TCGA-2H-A9GN-01A-11R-A37I-31	-368.241	-60.4684	-428.709
TCGA-R6-A6L4-01A-11R-A31P-31	-1875.8	-427.027	-2302.83
TCGA-L5-A88Y-01A-11R-A354-31	356.684	1587.68	1944.36
TCGA-2H-A9GR-01A-12R-A37I-31	-138.443	522.995	384.552
TCGA-ZR-A9CJ-01B-11R-A38D-31	433.109	428.025	861.133
TCGA-L5-A4OX-01A-21R-A28J-31	-1032.07	256.78	-775.285
TCGA-R6-A8WG-01A-11R-A37I-31	-635.318	473.219	-162.099
TCGA-L5-A4OE-01A-11R-A260-31	-690.378	1183.41	493.033
TCGA-L5-A891-01A-11R-A36D-31	-864.078	-69.1367	-933.214
TCGA-V5-A7RB-01A-11R-A354-31	-1207.18	129.57	-1077.61
TCGA-VR-AA4D-01A-11R-A37I-31	-1825.51	-645.272	-2470.78
TCGA-L5-A4OT-01A-11R-A28J-31	604.2	1140.87	1745.07
TCGA-IG-A4QS-01A-11R-A260-31	-1003.42	821.715	-181.703
TCGA-2H-A9GH-01A-11R-A37I-31	-419.595	531.418	111.823
TCGA-2H-A9GJ-01A-11R-A37I-31	-1611.06	-523.336	-2134.39
TCGA-2H-A9GF-01A-11R-A37I-31	-381.327	327.79	-53.5369
TCGA-L5-A8NW-01A-11R-A37I-31	-49.9234	778.287	728.364
TCGA-VR-A8EQ-01A-11R-A36D-31	-913.463	1062.52	149.059
TCGA-L5-A4OS-01A-11R-A28J-31	425.342	1671.67	2097.01
TCGA-L5-A4OP-01A-11R-A260-31	-1063.51	551.385	-512.121
TCGA-2H-A9GQ-01A-11R-A37I-31	-636.782	-1224.49	-1861.27
TCGA-JY-A93D-01A-11R-A38D-31	1623.1	2013.95	3637.05
TCGA-R6-A6XQ-01B-11R-A336-31	-2315.39	-1060.06	-3375.45
TCGA-L5-A893-01A-11R-A36D-31	-653.309	1294.99	641.68
TCGA-L5-A8NJ-01A-11R-A36D-31	-1930.55	-268.244	-2198.8
TCGA-IG-A7DP-01A-31R-A336-31	1903.17	3362.34	5265.51
TCGA-R6-A8WC-01A-11R-A37I-31	-1614.51	-822.198	-2436.71
TCGA-Q9-A6FW-01A-31R-A31P-31	-618.905	839.37	220.465
TCGA-2H-A9GL-01A-12R-A37I-31	102.597	870.58	973.177
TCGA-M9-A5M8-01A-11R-A28J-31	-959.277	328.482	-630.795
TCGA-L5-A4OJ-01A-11R-A260-31	-1218.18	155.865	-1062.31
TCGA-JY-A93E-01A-11R-A37I-31	338.324	1739.84	2078.16
TCGA-2H-A9GK-01A-11R-A37I-31	200.462	1678.01	1878.47
TCGA-L5-A4OU-01A-11R-A28J-31	260.909	1854.77	2115.67
TCGA-2H-A9GG-01A-11R-A37I-31	-134.466	578.482	444.016
TCGA-L5-A4OI-01A-11R-A36D-31	-1303.48	-52.8108	-1356.29
TCGA-2H-A9GO-01A-11R-A37I-31	-1519.39	-480.194	-1999.58
TCGA-L5-A88T-01A-11R-A354-31	-160.712	436.32	275.608
TCGA-L5-A8NG-01A-11R-A37I-31	7.27913	801.272	808.551
TCGA-L5-A8NV-01A-11R-A37I-31	-14.1652	1342.77	1328.61
TCGA-L5-A8NF-01A-11R-A37I-31	-1036.17	-262.51	-1298.68
TCGA-L5-A4OO-01A-11R-A260-31	664.094	1563.25	2227.34
TCGA-JY-A93C-01A-11R-A38D-31	-342.207	285.305	-56.902
TCGA-S8-A6BV-01A-21R-A31P-31	79.2488	624.396	703.645
TCGA-R6-A6DN-01B-11R-A31P-31	-765.158	466.696	-298.462
TCGA-RE-A7BO-01A-11R-A336-31	-491.074	679.758	188.684
TCGA-R6-A8W8-01B-11R-A37I-31	-981.864	467.379	-514.486
TCGA-R6-A6DQ-01B-11R-A31P-31	-118.744	1071.18	952.435
TCGA-L5-A8NI-01A-11R-A37I-31	-31.3278	189.33	158.002
TCGA-2H-A9GM-01A-11R-A37I-31	-411.059	303.254	-107.805
TCGA-R6-A6Y0-01B-11R-A336-31	-966.554	455.581	-510.973
TCGA-L5-A8NE-01A-11R-A37I-31	-1420.57	-103.918	-1524.49
TCGA-L5-A8NM-01A-11R-A37I-31	-639.588	1214.74	575.149
TCGA-L5-A4OG-01A-11R-A260-31	-678.579	1144.94	466.365
TCGA-R6-A6XG-01B-11R-A336-31	-1553.1	-692.532	-2245.63
TCGA-L5-A8NR-01A-11R-A37I-31	-346.177	222.306	-123.871
TCGA-IC-A6RE-01A-11R-A336-31	-133.97	748.471	614.501
TCGA-R6-A8W5-01B-11R-A37I-31	-1.70192	934.971	933.269
TCGA-V5-AASW-01A-11R-A406-31	-1660.47	-115.127	-1775.6
TCGA-JY-A6FH-01A-11R-A336-31	-1804.46	-549.072	-2353.53
TCGA-L5-A4OH-01A-11R-A260-31	-1263.38	-472.913	-1736.29
TCGA-L5-A88V-01A-11R-A354-31	-944.848	-152.234	-1097.08
TCGA-V5-A7RE-01A-11R-A354-31	-1687.76	-419.78	-2107.54

## Sheet: Supplementary Table S2
Supplementary Table S2 significant genes between two groups in TCGA database
Gene	ESTIMATE low	ESTIMATE high	logFC	pValue	FDR
EBI3	0.652318	2.21141	1.76132	5.25075e-09	2.25221e-07
CYP27A1	6.03885	7.75175	0.360248	0.0452164	0.140271
GNAI2	29.7562	41.7343	0.488044	2.35766e-06	4.0953e-05
TBX2-AS1	0.381724	0.611554	0.67995	1.46366e-05	0.000196858
AC122718.2	0.253912	0.342866	0.433315	0.0362333	0.120525
ANXA5	63.8679	84.7585	0.408266	0.00194623	0.0124471
C1orf174	5.22698	4.30905	-0.278608	0.0102763	0.0473808
AC027607.1	0.889754	1.12915	0.343752	0.0380875	0.124795
BDH1	5.59615	4.16199	-0.427162	0.0259417	0.0944779
COX19	5.21512	4.14287	-0.332072	0.00338599	0.0195267
IFIT2	3.07196	5.30605	0.788476	0.00413582	0.0229954
TMEM131L	2.27652	3.54543	0.639134	0.000176861	0.00168416
MEOX1	0.445201	1.541	1.79134	3.25504e-08	1.00028e-06
PREP	22.6919	18.1445	-0.322642	0.0037441	0.0212319
CCDC36	0.0768161	0.162129	1.07766	1.40722e-06	2.60511e-05
AC090950.2	0.139388	0.184224	0.402359	0.0154342	0.0647065
COA7	7.54082	5.81568	-0.374774	0.00305898	0.0179709
PLEKHO2	5.129	10.18	0.988994	2.60454e-10	2.01868e-08
AC133552.5	1.07277	1.28931	0.26525	0.0353351	0.11826
SEL1L	15.3651	18.6832	0.282085	0.0288026	0.101882
IGHV4-55	3.05444	8.82498	1.53069	0.00104532	0.00742731
SELE	0.96837	3.95637	2.03055	1.70421e-05	0.000224405
PCBP1	106.527	92.559	-0.202769	0.0010453	0.00742731
NATD1	2.23626	3.17719	0.506663	0.00187815	0.0120829
LINC00494	0.311319	0.754867	1.27783	0.0209417	0.0810917
RBM28	2.80641	2.26838	-0.307065	0.0288026	0.101882
THPO	0.194323	0.871849	2.16562	0.000119164	0.00120056
CNIH3-AS2	0.066482	0.15786	1.24761	0.000366937	0.00312158
AP003071.3	0.0525711	0.295436	2.49051	4.26377e-09	1.92317e-07
TGFB1I1	3.50783	7.24262	1.04593	3.98594e-07	8.60878e-06
SRCAP	20.6067	17.2035	-0.26041	0.0362333	0.120525
AL138995.1	0.19619	0.340874	0.796989	0.000801019	0.00597762
ASF1B	17.2936	12.5341	-0.464371	0.00112665	0.00787496
AC145676.1	0.0770571	0.121403	0.655808	0.00406446	0.0226965
PARP11	1.55348	1.90751	0.296182	0.0474464	0.144882
AC020908.3	0.332314	0.46994	0.49993	0.0246047	0.0911362
UFC1	30.9618	25.2804	-0.292469	0.0129982	0.0566563
GPR146	0.295471	0.407925	0.465286	0.0177583	0.0717479
IGFBP4	104.747	181.04	0.789404	0.000238621	0.00216616
PLXDC1	1.43631	2.95341	1.04002	2.56932e-07	5.84288e-06
ITGB2-AS1	0.30979	0.583545	0.913556	1.38172e-08	4.83444e-07
COL4A3	0.26194	0.359192	0.455517	0.00316468	0.0184502
SLC6A12	0.258059	0.449316	0.800031	0.0209417	0.0810917
AC006064.1	0.0917594	0.17787	0.954899	0.00063453	0.00493205
GPR4	3.01906	5.28398	0.807526	0.000659862	0.00510144
EAF2	1.52965	2.1095	0.463703	0.00248888	0.0151711
AL117382.1	2.2878	1.02902	-1.15269	0.000785119	0.00589489
AUNIP	2.63146	1.40811	-0.902109	7.4466e-06	0.000109671
LCK	4.92686	7.03031	0.512921	1.54005e-05	0.00020544
PPP1R3B	7.61384	14.4819	0.92756	0.00201654	0.0128017
AL157935.1	0.404835	0.822369	1.02245	0.00119707	0.00830323
VWFP1	0.1534	0.397532	1.37377	1.02062e-05	0.000143003
NANP	3.35531	2.64554	-0.342885	0.00536591	0.0283481
SMIM14	7.46347	9.26436	0.311844	0.00248888	0.0151711
CKMT2-AS1	0.701403	0.852338	0.281183	0.0233271	0.0878153
JMY	2.73556	3.67813	0.427134	0.0129982	0.0566563
MCMDC2	0.38857	0.199875	-0.959076	0.00174844	0.011392
CD44	34.6243	45.9897	0.409526	0.0344557	0.116238
UCHL1	3.04132	5.5176	0.859342	0.000184667	0.00174291
AL031123.2	0.563252	0.408796	-0.4624	0.0177583	0.0717479
ZNF354C	0.349547	0.532488	0.607265	5.4228e-07	1.1313e-05
ANXA2R	0.880654	1.4481	0.717516	0.00248888	0.0151711
PLA2G5	0.107896	0.354752	1.71716	4.34629e-06	6.89886e-05
MRPS28	5.22386	4.03095	-0.373996	0.00997404	0.0462484
AC114760.2	0.327846	0.608843	0.893053	2.94234e-05	0.00035942
AL391069.2	0.387044	0.551295	0.510329	0.0497669	0.14987
RBPMS2	1.54277	3.46471	1.16721	0.000136095	0.00134405
WWC2-AS2	0.124582	0.146889	0.237621	0.00427434	0.0236261
BLMH	7.45726	6.25316	-0.254061	0.0474464	0.144882
TRBV13	0.0539476	0.385492	2.83707	2.29061e-06	4.00439e-05
TRAJ6	0.138186	0.454941	1.71907	0.00746668	0.0369592
GLCCI1-DT	0.110002	0.180131	0.711522	0.0187694	0.0748943
IGHA1	1012.57	2411.29	1.25178	0.0010453	0.00742731
AL162390.2	0.420982	0.615436	0.547851	0.00503114	0.0269693
MKI67	30.4378	20.1901	-0.592219	0.00248888	0.0151711
TIAL1	11.3438	10.1563	-0.159525	0.00857716	0.0410502
IGHG4	55.4798	473.23	3.09251	6.6041e-05	0.000727609
PLD3	26.5715	35.5434	0.419705	7.85146e-06	0.000114463
AC006443.1	0.0909552	0.157682	0.793788	0.0258485	0.0944779
NFKBIA	38.7767	56.9847	0.555386	0.00316468	0.0184502
PSMG1	11.2603	8.74097	-0.365385	0.00997404	0.0462484
PHF21A	2.45642	3.28407	0.41893	0.000392763	0.00330455
SRSF1	53.6051	42.9461	-0.319843	3.57248e-05	0.000425363
PPP1R14A	2.69866	5.02529	0.896964	2.3008e-05	0.00029092
TRAV8-2	0.129509	0.540853	2.06219	7.18154e-08	1.96857e-06
AC087521.1	0.045367	0.163738	1.85168	3.10502e-07	6.89466e-06
DNAJC17	1.80475	1.56017	-0.210093	0.0221068	0.0843691
SEC63P1	0.406803	0.499456	0.296025	0.0497669	0.14987
KCNIP1	0.0607102	0.213153	1.81188	5.11711e-06	7.9624e-05
GM2A	12.6294	19.1964	0.604046	5.11711e-06	7.9624e-05
ACP5	7.93635	18.9205	1.2534	4.72146e-11	5.53292e-09
WDR86	0.226799	0.567598	1.32346	3.8653e-09	1.76621e-07
MS4A7	1.56847	5.70203	1.86212	2.1644e-12	5.30105e-10
RASSF5	3.25501	6.64321	1.02922	1.03648e-07	2.68345e-06
TCP11L1	2.21112	2.94005	0.411068	0.000898477	0.00655315
GAPDH	693.986	509.158	-0.446795	0.0016269	0.0107315
LINC01705	0.151027	0.461056	1.61014	0.00102928	0.00736464
NPR3	0.282564	0.524201	0.891544	8.69772e-05	0.000924987
MN1	0.832366	2.67186	1.68256	6.05722e-08	1.70521e-06
GRPR	0.136448	0.163843	0.263968	0.00108528	0.00766455
NAE1	10.327	8.34161	-0.308023	0.0203793	0.0795173
CD79B	0.378535	2.35718	2.63856	7.49077e-11	7.77389e-09
C21orf62-AS1	0.105948	0.17615	0.733452	0.0327523	0.111941
P2RY14	0.381641	1.64492	2.10773	8.20634e-11	8.30536e-09
CCDC58	8.75857	6.75103	-0.375587	0.00590536	0.0306883
TUBB6	9.6055	14.3609	0.580216	0.000933299	0.00676483
COL8A1	1.76507	10.1318	2.5211	7.20647e-10	4.5373e-08
MAST4	3.32619	5.43919	0.709523	0.000898477	0.00655315
CAVIN1	23.7986	44.647	0.907687	1.74978e-07	4.23893e-06
ANKRD12	6.59778	8.41584	0.351128	0.00911372	0.0430166
AC023825.2	0.358124	0.473305	0.402311	0.0295584	0.103791
AL845552.1	0.224912	0.356044	0.662691	0.0221085	0.0843691
AC109446.3	0.269367	0.359186	0.415157	0.0178608	0.0720996
CASC19	6.85381	3.62839	-0.917575	0.0362333	0.120525
CCDC3	5.14873	10.3485	1.00713	5.76385e-07	1.18929e-05
IL1RAP	2.16322	2.40064	0.150234	0.00536591	0.0283481
COX20	1.67866	1.29941	-0.369451	0.00427434	0.0236261
AC019155.1	0.0683352	0.207026	1.59911	0.0209756	0.0811841
LEPROT	16.9518	19.8267	0.226005	0.00806869	0.0390319
KRT8	384.626	298.675	-0.364879	0.00939293	0.0441134
AHCY	68.1734	54.0139	-0.335878	0.00232136	0.0143355
STAT5B	9.7177	11.6547	0.262223	0.0327523	0.111941
GALE	20.2299	15.5577	-0.37886	0.0252656	0.0928719
SOD1	63.0135	53.6956	-0.230857	0.00649256	0.0330045
ARL6IP6	8.95997	7.04932	-0.346011	0.0380875	0.124795
AP001469.3	1.11685	0.763111	-0.549473	0.0122645	0.0542891
SHISA3	0.406549	1.13597	1.48242	0.000346693	0.00297476
AC004865.1	0.12363	0.159732	0.36962	0.0311206	0.10752
ZFYVE19	5.12591	4.31377	-0.24886	0.00456388	0.0249172
TCP11L2	1.74947	2.442	0.48115	0.00248888	0.0151711
HS6ST2	0.286092	0.684346	1.25825	0.0203793	0.0795173
CLDN12	21.46	15.4497	-0.474076	0.00857716	0.0410502
PTGES2	26.0656	20.2375	-0.365116	0.00758706	0.0372987
TRUB1	9.75681	7.94543	-0.296284	0.0115673	0.0518874
UGT3A2	0.16032	0.261445	0.705556	0.0307885	0.107143
CRLF2	0.305228	0.35634	0.223365	2.56932e-07	5.84288e-06
CDK14	1.48976	2.67969	0.846983	0.000259628	0.00232243
RRAGD	1.71207	2.52061	0.558028	0.0400208	0.128761
WIPF1	2.52318	8.5695	1.76397	1.51712e-14	2.32233e-11
MTCO1P15	0.183063	0.23042	0.331922	0.0497669	0.14987
EEF1A1P14	0.650338	0.774855	0.252737	0.0380875	0.124795
FNIP1	4.5575	5.61027	0.299826	0.00911372	0.0430166
CHERP	15.7383	12.8797	-0.289183	0.00857716	0.0410502
AL691482.3	0.317282	0.132247	-1.26253	0.00417929	0.0232265
CCL13	1.09363	2.58445	1.24074	1.45849e-06	2.68986e-05
MAP1LC3B2	0.469441	0.620045	0.401428	0.00471513	0.0256003
MEF2C	1.10263	3.09262	1.48788	1.00195e-09	5.85676e-08
DUSP12	9.88094	8.24113	-0.261806	0.0390441	0.126826
TBXAS1	1.80123	2.95819	0.715735	0.0010453	0.00742731
MAP1B	2.22694	5.89959	1.40555	1.28452e-08	4.57273e-07
AC087286.2	0.512643	1.01762	0.989177	1.79232e-05	0.00023412
AC080112.2	3.74527	4.20395	0.166677	0.010905	0.0496073
L1TD1	0.187201	0.18912	0.0147133	0.000296818	0.00260842
MASP1	0.0924664	0.266524	1.52727	2.73728e-07	6.16757e-06
AL449283.1	0.090046	0.129463	0.523803	0.0192934	0.0763876
MRPS12	15.5976	11.2544	-0.470832	0.00285707	0.0169884
RPL23AP32	0.369311	0.56735	0.619402	0.00151309	0.0100785
RPL12P25	0.346965	0.215019	-0.690325	0.00911372	0.0430166
MS4A14	0.218921	0.716687	1.71093	1.03055e-08	3.80122e-07
PRCD	0.0745701	0.153435	1.04096	2.3008e-05	0.00029092
DHX34	11.279	8.46991	-0.413218	0.00130692	0.00891615
GPAM	2.80661	1.86498	-0.589668	0.000563792	0.00447019
AP003117.1	0.0628892	0.134151	1.09298	0.00375156	0.0212594
KAT2B	4.0195	5.918	0.558091	0.000319854	0.00277797
AC011466.2	0.142001	0.111543	-0.348301	0.0239306	0.0895457
TRAV8-4	0.185037	0.664421	1.84428	1.25088e-06	2.36844e-05
RPL10P18	0.0817256	0.139203	0.768328	0.00348364	0.0200567
TXNDC9	12.1209	10.4912	-0.208319	0.0209417	0.0810917
CERCAM	3.51763	6.84426	0.960294	0.000104209	0.0010742
COL11A1	2.05809	2.46003	0.257371	0.0288026	0.101882
CH25H	0.568113	3.23415	2.50914	8.24961e-09	3.17189e-07
CEP85	4.66569	3.31195	-0.49441	6.30471e-05	0.000699977
ASB13	9.90341	7.48752	-0.403438	0.0252656	0.0928719
GAS5	34.9895	29.6344	-0.239651	0.0353351	0.11826
ACVR1	9.20783	11.3421	0.300751	0.00572041	0.0298985
ACTG1P19	0.141718	0.190279	0.425097	0.0410178	0.131047
KCNIP3	0.464996	0.475665	0.0327283	0.0430744	0.135619
VLDLR	1.07477	1.85277	0.785664	0.00216409	0.0135592
ESYT2	22.9615	24.0041	0.0640644	0.0209417	0.0810917
AC142381.1	0.600724	1.84828	1.62141	8.64352e-05	0.000924442
GRSF1	12.9343	11.4643	-0.174049	0.0327523	0.111941
ORC2	7.35868	5.7067	-0.366791	0.000392763	0.00330455
OLFML2A	6.57907	8.895	0.435109	0.00735592	0.0364404
GFRA1	0.220645	1.09887	2.31623	2.4946e-06	4.31177e-05
RTN1	0.199178	1.08066	2.43978	2.83344e-09	1.36608e-07
ZNF71	0.345589	0.61615	0.834223	2.63566e-08	8.39434e-07
TRMU	3.55125	2.83749	-0.32371	0.00201654	0.0128017
CNNM4	18.2185	12.9729	-0.489903	0.0119114	0.0530233
ALG6	4.24848	3.43056	-0.308501	0.00911372	0.0430166
COX7A1	2.11735	4.64737	1.13416	3.8653e-09	1.76621e-07
IGLC6	0.37549	2.24954	2.58279	0.00256004	0.0155816
GAS7	1.3031	4.40742	1.75798	3.31116e-09	1.54765e-07
METTL24	0.132117	0.356189	1.43083	5.40404e-05	0.000612758
HSPB2	0.116485	0.29559	1.34346	3.49072e-08	1.06073e-06
PHLDB2	1.75201	3.17773	0.858984	7.79713e-07	1.55511e-05
PTBP1	67.1398	58.8166	-0.190945	0.00519612	0.027662
SEC14L6	0.127949	0.129781	0.0205061	0.0167946	0.0689002
COQ10A	1.27843	1.68472	0.398137	0.0497669	0.14987
AGO2	12.6116	8.78409	-0.521789	0.0227099	0.0860341
SNORD73B	1.37188	0.902988	-0.603378	0.0489079	0.148359
NEK3	5.0095	4.67471	-0.09979	0.0288026	0.101882
KCNB1	0.0741887	0.394673	2.41139	2.80195e-05	0.000344851
PRPF18	5.12867	4.56845	-0.16688	0.0221068	0.0843691
SNRPE	36.5894	27.7667	-0.398068	0.00187815	0.0120829
LPAR6	3.18469	5.41091	0.764719	1.98153e-05	0.000255027
CD19	0.354087	1.42868	2.0125	4.11471e-06	6.59538e-05
WWTR1	7.27318	16.0727	1.14395	9.89595e-07	1.92054e-05
ATP6V1G2	0.100916	0.312075	1.62874	0.000319854	0.00277797
LAP3	21.6922	28.8201	0.409897	0.0215175	0.0828235
KCNH4	0.164394	0.240523	0.549016	0.0141707	0.0604437
GVINP1	0.331257	1.26473	1.93281	7.82881e-10	4.8298e-08
SLC25A44	9.42796	7.63757	-0.303832	0.00884185	0.0420249
RAB9B	0.279577	0.583682	1.06194	0.000563792	0.00447019
CIITA	2.54261	4.73672	0.897575	0.00068612	0.00527612
AP001628.1	1.42198	1.14634	-0.310858	0.0273403	0.0981701
DLG2	0.0682528	0.158013	1.21109	0.000480732	0.00392078
ZNF208	0.0548263	0.134169	1.29111	2.1048e-06	3.71403e-05
LDLRAD4-AS1	0.0665036	0.130213	0.969364	0.00675781	0.0341403
LDHAP3	0.368641	0.469771	0.349742	0.0154342	0.0647065
MTFR2	4.29576	2.58846	-0.730822	0.000238621	0.00216616
CRBN	3.20344	3.91025	0.287638	0.00831949	0.0400159
RPL32P26	0.26644	0.185844	-0.519722	0.0430744	0.135619
C1orf131	4.3366	3.22659	-0.426552	0.000162158	0.00156238
TMEM200C	0.0960784	0.236946	1.30227	1.04988e-06	2.02151e-05
NUP133	9.617	8.40195	-0.194861	0.0353351	0.11826
CDYL2	1.11154	1.83846	0.725932	9.10169e-05	0.000960028
PIGCP1	2.90251	3.75283	0.370677	0.0266331	0.0964084
RRAGB	3.03192	3.57784	0.238859	0.0280633	0.0999749
ZNF788P	0.243523	0.308737	0.342323	0.000500369	0.0040459
CASS4	0.205756	0.579442	1.49373	2.00518e-10	1.65356e-08
IFI44L	4.32389	5.70219	0.399188	0.0390441	0.126826
IGHV4-61	2.98113	20.2144	2.76145	0.000164872	0.00158728
ZNF486	2.17844	2.9092	0.417325	0.0133792	0.0578845
TYMP	22.7578	37.7071	0.728473	0.00135591	0.00919406
ZNF821	0.583731	0.721501	0.305698	0.0177583	0.0717479
BARX1	0.930518	2.96473	1.67179	0.0461857	0.142647
RBMS1P1	0.408179	0.687878	0.752949	0.000248919	0.00224137
NBPF26	1.2202	1.43752	0.236467	0.00305898	0.0179709
RRS1	21.7392	15.1819	-0.517943	0.000361934	0.00308008
ISLR	5.46896	26.6093	2.28259	9.57114e-09	3.56256e-07
COLQ	0.293606	0.541356	0.882696	0.000119164	0.00120056
ZNF385B	0.0646632	0.392554	2.60188	5.76385e-07	1.18929e-05
AC133065.3	1.26517	1.85805	0.554457	0.00276069	0.0165236
AC007773.1	0.709288	0.411525	-0.785392	0.00135591	0.00919406
ADGRB3	0.0494043	0.0890273	0.849611	5.40151e-06	8.33609e-05
NAIP	0.0599464	0.145422	1.2785	1.26334e-07	3.18987e-06
FBLN5	2.72352	10.3241	1.92247	5.15858e-10	3.53905e-08
AC012181.1	0.730766	1.19664	0.711513	0.0246047	0.0911362
IL10	0.185176	0.490757	1.40611	9.57114e-09	3.56256e-07
PLXNC1	1.46451	3.68597	1.33162	1.62842e-09	8.70816e-08
ADAMTSL1	0.123803	0.540663	2.12669	5.68496e-11	6.38698e-09
GCK	0.0769654	0.232452	1.59465	4.98865e-05	0.000569083
TRAV27	0.117413	0.365926	1.63996	4.91843e-05	0.000564755
FMOD	14.7586	27.1189	0.877741	0.000259628	0.00232243
PIM1	17.7543	23.3556	0.395597	0.000461807	0.0038006
CGNL1	1.19024	1.94236	0.70655	0.0102763	0.0473808
MED18	6.21116	5.3912	-0.204255	0.0172706	0.0703814
RNA5SP498	2.59133	7.61998	1.5561	1.87775e-06	3.35938e-05
CYP51A1	3.34007	3.03482	-0.138269	0.0441346	0.137928
AC006946.2	0.195571	0.274279	0.487953	0.00676444	0.0341457
ZNF385A	11.1958	14.7758	0.400283	0.00735592	0.0364404
PRRX2	4.89264	9.09997	0.895247	0.00503114	0.0269693
MED20	10.4321	7.65206	-0.447111	0.0362333	0.120525
AL163540.1	0.130121	0.143035	0.136514	0.0497438	0.14987
PXK	2.76138	3.58292	0.375743	0.00135591	0.00919406
RNU4-1	1.74191	2.88273	0.726766	0.0160217	0.0666674
BCL6	5.71416	8.92859	0.643891	2.3008e-05	0.00029092
PSMA4	17.4921	15.4433	-0.179718	0.0430744	0.135619
CSGALNACT1	3.09405	3.96972	0.359538	0.000586523	0.0046205
AC008972.1	0.155106	0.236027	0.605696	0.00608146	0.0314303
TRAV22	0.0949798	0.268486	1.49915	4.39004e-07	9.41514e-06
TRAV13-2	0.119857	0.681644	2.5077	8.39854e-08	2.25545e-06
ADAMTS4	2.67013	6.2506	1.22709	8.69772e-05	0.000924987
MESTIT1	0.160871	0.104045	-0.628697	0.0078246	0.0381829
ELK3	13.9877	21.0452	0.589336	0.000270761	0.00240358
PKP3	54.5767	48.483	-0.170805	0.0177583	0.0717479
TMEM52	3.70588	2.71095	-0.451019	0.030331	0.105626
ATP13A2	24.4653	19.1041	-0.356853	0.00387081	0.021804
AP001505.1	2.21252	1.7976	-0.299619	0.0344557	0.116238
RANP3	0.225326	0.119474	-0.915321	0.0417626	0.133184
AC003688.1	0.361721	0.252941	-0.516077	0.00927329	0.0437445
RPS6KA2	4.99605	6.67279	0.417501	0.0078246	0.0381829
LRRN4CL	0.373857	1.38301	1.88725	7.20647e-10	4.5373e-08
BMT2	2.51416	3.49917	0.476935	0.0016269	0.0107315
IGHJ2	0.826838	6.53496	2.9825	0.000599234	0.00471608
HPSE2	0.0829969	0.455589	2.4566	6.1252e-07	1.25329e-05
ITGA11	1.12028	4.54496	2.02041	1.03648e-07	2.68345e-06
MIR1266	0.179332	0.114896	-0.642306	0.0159594	0.0664532
SLA2	0.63326	1.87951	1.56949	2.26233e-07	5.25702e-06
SAP130	13.7325	11.22	-0.29152	0.00806869	0.0390319
PABPC5	0.0616595	0.224221	1.86253	3.8653e-09	1.76621e-07
FAM13C	0.226105	0.582123	1.36433	1.04988e-06	2.02151e-05
PLPPR4	0.339158	1.12458	1.72936	1.71725e-08	5.80924e-07
PREB	17.3405	12.4547	-0.477456	0.000136095	0.00134405
CPEB4	5.40264	6.11694	0.179145	0.0474464	0.144882
PPP2R3A	1.49182	2.09858	0.492333	0.0198299	0.077995
PTPRJ-AS1	0.904136	1.11041	0.296481	0.0252656	0.0928719
TRAV1-2	0.244477	0.600137	1.2956	1.88483e-05	0.000244898
DDX56	21.4841	17.0906	-0.330066	0.00068612	0.00527612
ARHGEF16	11.9371	8.79809	-0.440187	0.0115673	0.0518874
ADH1B	0.182905	3.02051	4.04562	6.48279e-08	1.79815e-06
AC091817.1	0.946017	0.554557	-0.77053	0.0373863	0.123189
OGFRL1	3.06859	4.72335	0.622235	0.00174844	0.011392
MPRIPP1	0.396635	0.590711	0.574641	0.000741532	0.00561757
AC009831.3	0.244931	0.334111	0.447948	0.0414592	0.132354
SYNE1	0.477158	1.43019	1.58367	3.8653e-09	1.76621e-07
NDUFS4	14.7894	17.9088	0.276102	0.0215175	0.0828235
AC023510.2	0.766393	0.807913	0.0761158	0.00138247	0.00936896
GNA14	1.77678	2.52743	0.508405	0.0452164	0.140271
XYLB	3.25912	2.33604	-0.480419	0.00806869	0.0390319
FO393419.2	0.404296	0.532186	0.396518	0.0452164	0.140271
LAG3	0.883885	3.58998	2.02205	5.10095e-07	1.07608e-05
AL096865.1	0.355051	0.551771	0.636043	0.0063679	0.0325736
TSC22D3	9.49115	23.2663	1.29359	3.30604e-07	7.24253e-06
NICN1	2.61049	3.26023	0.320653	0.00503114	0.0269693
IL21R	0.250448	0.866411	1.79054	5.665e-09	2.38397e-07
CYSLTR2	0.0790076	0.302818	1.93839	1.37658e-08	4.83444e-07
GLP2R	0.0376075	0.115628	1.62039	9.10169e-05	0.000960028
LRFN4	16.7988	12.1822	-0.463581	0.00691229	0.0346279
DNAAF2	5.13731	4.20554	-0.288723	0.0252656	0.0928719
DRP2	0.109093	0.310498	1.50902	0.0259417	0.0944779
MTA3	4.18606	3.36951	-0.313054	0.0371507	0.122446
CTSL	18.0817	32.6818	0.85396	1.79232e-05	0.00023412
PNPLA8	6.27313	7.96409	0.344326	0.00305898	0.0179709
CACNB4	0.102947	0.193574	0.910989	0.00125954	0.00865077
HAND2	0.0387566	0.22303	2.52472	0.00203828	0.0129364
PHF1	8.12755	10.4419	0.361485	0.00590536	0.0306883
OPRL1	0.266023	0.420379	0.660142	0.000933299	0.00676483
MAPKAPK5	3.50726	2.79433	-0.32784	1.98153e-05	0.000255027
OLR1	2.1583	3.13602	0.539036	2.91565e-07	6.52742e-06
ABCC2	2.9633	0.723479	-2.03418	0.0112319	0.0508485
ARHGEF40	3.92111	5.66529	0.530888	0.01377	0.0591882
TERF2IP	12.4276	16.0254	0.366815	0.000192792	0.00181053
AL590103.1	0.089907	0.14343	0.673838	0.0132436	0.0577155
RBM24	0.210266	0.321408	0.612192	0.00629131	0.0321953
MIEF1	7.89691	6.62799	-0.252718	0.0400208	0.128761
METAP1	15.0711	13.5111	-0.157631	0.0420356	0.133222
EIPR1	4.88506	4.03762	-0.274869	0.0266331	0.0964084
HELQ	2.02347	2.33793	0.208397	0.0221068	0.0843691
AL596442.2	0.168557	0.450698	1.41892	0.0233271	0.0878153
MYMX	0.412065	0.453175	0.137197	0.0102763	0.0473808
STON1	0.572673	1.78093	1.63684	5.665e-09	2.38397e-07
SEC31A	24.413	28.6006	0.228396	0.00338599	0.0195267
SNORD66	0.469743	0.317193	-0.566511	0.00584293	0.0305128
ADD2	0.0692727	0.191936	1.47027	4.12574e-05	0.00048325
LRRK2	0.308744	1.0886	1.81799	3.06341e-09	1.45124e-07
SBNO1	7.85541	6.9199	-0.182935	0.0371507	0.122446
U62631.1	0.0308228	0.241938	2.97257	8.88441e-06	0.000127623
CYGB	4.87622	11.7544	1.26936	1.08721e-09	6.23603e-08
RIOX1	6.63465	5.04704	-0.394584	0.000142219	0.00139776
AFAP1	6.1956	7.54473	0.284225	0.0335948	0.114057
MTX1	5.50512	4.36384	-0.335176	0.0192934	0.0763876
IGLV5-45	6.85093	23.1113	1.75423	0.00015826	0.00153266
SLFN5	5.78236	9.07116	0.649629	0.000480732	0.00392078
APLNR	5.48978	11.2247	1.03186	0.000248919	0.00224137
MEX3B	0.652705	1.02032	0.644515	6.34683e-06	9.59546e-05
EIF3A	53.8983	47.3169	-0.187886	0.0474464	0.144882
ITPR2	4.09602	4.92574	0.266116	0.0319276	0.109612
TNFSF10	20.1665	28.8213	0.515174	0.0227099	0.0860341
SORBS2	1.76656	2.69565	0.609692	0.0129982	0.0566563
SLC2A10	6.68989	8.54406	0.352939	0.0311206	0.10752
GSAP	2.11208	2.74454	0.377902	0.0288026	0.101882
NFXL1	4.53525	3.70229	-0.292765	0.0192934	0.0763876
DNAJC11	7.88296	6.26751	-0.330844	6.91672e-05	0.000756945
OSMR	12.5925	19.2999	0.616035	0.00713105	0.0355131
C5orf46	0.11723	0.313489	1.41908	0.00916075	0.0432219
AC147067.1	0.62321	0.901698	0.532928	0.00201654	0.0128017
ANKDD1A	0.611728	1.11876	0.870938	4.24068e-07	9.10279e-06
COL21A1	0.313216	0.497157	0.66654	0.00108528	0.00766455
P2RX1	0.757895	1.27696	0.752646	1.98153e-05	0.000255027
AMPH	0.136793	0.39075	1.51425	7.10345e-09	2.83351e-07
ACTG1P11	0.0918922	0.120236	0.387857	0.00151309	0.0100785
AC090152.1	0.509214	0.866706	0.76727	0.00151309	0.0100785
DNAJC4	7.28518	9.5011	0.38313	0.00609562	0.0314303
CD300LB	0.0975538	0.361112	1.88818	1.40957e-12	4.15943e-10
NLRP12	0.0980761	0.107889	0.13758	7.85146e-06	0.000114463
CEBPD	40.6962	55.1527	0.438537	0.00316468	0.0184502
HLA-DRB9	0.207926	0.259432	0.319281	0.0282044	0.100448
RNVU1-28	0.10247	0.333728	1.70346	0.0146681	0.0621864
RNA5SP370	0.15228	0.279498	0.876114	0.0328441	0.112223
FGFR1	1.72939	3.84279	1.1519	4.01177e-08	1.19388e-06
AL161785.1	0.329368	0.584728	0.828067	0.000113971	0.00115824
MRPL30	13.2258	11.0217	-0.263013	0.00519612	0.027662
TMEM221	0.0881259	0.14193	0.687538	0.0141707	0.0604437
GZMK	0.222952	2.02052	3.17992	2.97045e-12	6.61383e-10
TTC7B	0.448849	0.638339	0.508094	0.00112665	0.00787496
SLC2A5	0.452924	0.816422	0.850046	1.13225e-05	0.000156938
LSP1	2.57537	10.711	2.05624	1.69196e-18	2.07197e-14
ANKRD44-IT1	0.175599	0.53205	1.59927	7.93711e-08	2.13387e-06
RSF1-IT2	0.201151	0.268895	0.418768	0.00967964	0.0451483
LMNB2	29.1639	21.5168	-0.438717	0.00295647	0.017465
HMOX1	8.37679	14.452	0.786802	0.00068612	0.00527612
NBPF14	0.56679	0.592293	0.0634965	0.0410178	0.131047
TRAJ5	0.106574	0.487665	2.19404	0.00026615	0.00237817
CEACAM3	0.156946	0.260574	0.731424	0.00456388	0.0249172
SNORA77	2.13099	3.60748	0.759469	0.00044357	0.00367285
ERCC6L	2.89256	1.93159	-0.582559	0.000480732	0.00392078
AAR2	17.9707	14.185	-0.341284	0.010905	0.0496073
AC020893.2	0.362159	0.450218	0.313999	0.0209417	0.0810917
AC000403.1	0.235558	0.33765	0.519445	0.00201654	0.0128017
EPDR1	3.144	3.33246	0.083987	0.0452164	0.140271
IGKV1OR10-1	0.0987395	0.543578	2.46079	0.000921453	0.00671474
ADAMTS6	0.410727	0.734935	0.839438	0.000210044	0.00194495
ANKEF1	4.93602	3.85098	-0.358124	0.00713105	0.0355131
IGHV1-3	1.64897	10.7916	2.71027	0.000418009	0.00349894
SP6	5.40199	2.52054	-1.09976	0.030331	0.105626
SIGLEC22P	0.0521789	0.134379	1.36477	0.000103245	0.00107173
ADNP	28.1364	21.0883	-0.415999	0.00208914	0.0131806
SEPTIN4	0.378544	0.845596	1.15951	2.12224e-07	5.00268e-06
LILRA5	0.325844	0.9544	1.55041	5.665e-09	2.38397e-07
AC044781.1	0.105057	0.191187	0.863809	0.00113562	0.00793543
MAFB	5.12494	15.4231	1.58948	5.25075e-09	2.25221e-07
AL359962.1	0.905908	1.51416	0.741081	0.000201247	0.00187912
IGHD2-15	0.373619	1.92877	2.36804	8.10432e-05	0.000874795
AC021016.2	0.60586	0.403639	-0.585917	0.0420356	0.133222
TRAJ21	0.0822391	0.242118	1.55781	0.00500028	0.0269395
NFATC1	1.76004	2.93374	0.737136	6.01802e-05	0.000672664
SYTL3	1.34564	2.73127	1.02128	1.38172e-08	4.83444e-07
PDLIM4	3.21648	6.65948	1.04993	1.39084e-05	0.000187889
AGFG1	15.5823	13.5994	-0.19636	0.0362333	0.120525
PERP	125.421	113.42	-0.145098	0.0344557	0.116238
AC020951.1	0.118267	0.214151	0.856577	0.000228718	0.00209021
DDX39A	22.4491	18.8121	-0.254993	0.0122645	0.0542891
PLS3	16.3378	19.4859	0.254218	0.0221068	0.0843691
ALOX15P1	0.158964	0.306514	0.947252	0.00230236	0.0143048
LIMS1	11.2601	13.2484	0.234603	0.0335948	0.114057
VCL	23.846	31.2723	0.391136	0.000392763	0.00330455
MORC3	5.98429	6.89291	0.203934	0.0410178	0.131047
STARD7	36.1617	28.4381	-0.346637	0.000259628	0.00232243
IGHV3-74	16.8647	50.6519	1.58661	9.10169e-05	0.000960028
AC011444.4	0.335538	0.408763	0.284791	0.0288026	0.101882
AC115102.1	0.586333	0.83073	0.502659	0.00857716	0.0410502
LINC02185	0.0581962	0.164611	1.50006	3.97832e-05	0.000468673
LGI4	0.317915	0.670401	1.07639	7.06147e-06	0.000104945
GPR141	0.103613	0.34205	1.723	2.38788e-10	1.91124e-08
SPRY1	11.5557	17.7577	0.619841	0.000520741	0.00418575
CHCHD1	18.4052	16.6448	-0.145038	0.0430744	0.135619
LCMT1-AS1	0.156286	0.20304	0.377577	0.00519612	0.027662
ACAA2	19.452	11.3241	-0.780525	0.00967964	0.0451483
PRC1-AS1	0.421856	0.335313	-0.331242	0.0215175	0.0828235
AC131888.1	0.0949486	0.139859	0.558755	0.00939293	0.0441134
LYPD2	14.6667	30.7446	1.06779	0.0183447	0.0735227
NKAPL	0.0548992	0.137179	1.32121	1.82161e-07	4.40859e-06
AP005131.2	0.283174	0.382779	0.434825	0.0198847	0.078135
CD36	1.19774	1.50096	0.325565	7.42089e-08	2.01276e-06
WAS	1.88971	7.44186	1.9775	2.90955e-14	3.52118e-11
ZNF175	0.988804	1.20613	0.286626	0.0141707	0.0604437
IGKV1-33	0.999242	6.3095	2.65862	0.000148642	0.00145447
MIR4319	0.0716139	0.226876	1.66359	0.00481882	0.0261401
AC105219.3	0.676046	0.439147	-0.62242	0.00503114	0.0269693
NCKAP1L	0.808051	3.52297	2.12427	4.83264e-14	4.73444e-11
LINC01518	0.626398	0.0898752	-2.80108	0.0270095	0.0977274
TMCC2	0.283813	0.505411	0.832519	7.85146e-06	0.000114463
GBP4	5.98517	16.5295	1.46558	3.29978e-06	5.47549e-05
PTRH2	5.81397	4.76299	-0.287654	0.00316468	0.0184502
CLIP1	6.73447	8.34964	0.310148	0.0463202	0.142647
PRSS23	4.5596	6.10598	0.421314	0.00121373	0.00837846
NKX2-3	0.148006	0.333691	1.17286	0.00563696	0.0296267
TRBJ2-1	0.268082	1.54176	2.52383	1.00132e-07	2.61175e-06
PAPLN	1.44301	3.36417	1.22116	0.000113971	0.00115824
MMP28	2.97893	4.41506	0.567642	0.0327523	0.111941
IGHV3-30	36.2739	279.079	2.94367	4.12574e-05	0.00048325
NBEA	0.318745	1.12961	1.82535	0.000201247	0.00187912
AC084125.2	0.690765	0.466408	-0.566602	0.0187694	0.0748943
AL135818.1	0.22179	0.466956	1.07409	3.48786e-06	5.74476e-05
NCAM1	0.109472	0.614249	2.48826	6.01563e-06	9.15691e-05
CELSR2	6.83021	5.41683	-0.334483	0.0273403	0.0981701
AL163051.1	0.663902	0.496903	-0.418005	0.0192934	0.0763876
BTBD6P1	0.0562275	0.171809	1.61146	0.000108988	0.00111501
MYC	56.555	43.2448	-0.38713	0.0441346	0.137928
IGSF9	7.52341	5.02218	-0.583073	0.00316468	0.0184502
KCNJ2-AS1	0.297718	0.443228	0.574103	0.0497669	0.14987
PPP1R11	45.2664	37.3779	-0.276252	0.0252656	0.0928719
LINC01876	0.960154	0.600068	-0.67814	0.0390441	0.126826
AL158206.1	7.2081	7.66807	0.0892446	0.0430744	0.135619
DAB2	4.42431	8.96596	1.01901	2.22784e-06	3.90023e-05
KITLG	9.9534	12.9888	0.384002	0.030331	0.105626
RNU6-1226P	0.0891547	0.21352	1.25999	0.0200124	0.0786117
GPR37L1	0.466578	0.354978	-0.394389	0.0154342	0.0647065
AAGAB	17.1085	13.1785	-0.376527	0.000238621	0.00216616
IGKV2-29	0.428664	10.3753	4.59716	0.00464706	0.02536
CUX2	0.0911519	0.109034	0.25843	0.0371507	0.122446
VIP	0.112984	0.198958	0.816349	0.00327366	0.0189681
AC020922.3	0.625244	0.428989	-0.543478	0.030331	0.105626
TRIM62	3.4418	3.76104	0.127966	0.0474464	0.144882
PCDH12	1.59329	2.66612	0.742731	0.00077075	0.00579767
AL117382.3	1.36669	0.805529	-0.762678	0.0353351	0.11826
KIF17	0.156122	0.273218	0.807379	1.02062e-05	0.000143003
PRKG1	0.896043	1.79841	1.00508	4.34629e-06	6.89886e-05
FAM214A	3.67231	4.50502	0.294844	0.00691229	0.0346279
MZT1	14.8764	12.1647	-0.29033	0.00629131	0.0321953
FBXW11	8.02432	9.23065	0.202054	0.0119114	0.0530233
CCNJ	3.77391	2.91139	-0.37435	0.00130692	0.00891615
ZNF793-AS1	0.114651	0.279314	1.28464	1.25456e-06	2.37088e-05
SIGLEC10	0.78559	3.22436	2.03717	2.94284e-13	1.38608e-10
PDIA6	46.969	37.957	-0.307342	0.00108528	0.00766455
SNHG1	15.1647	11.7734	-0.365193	0.0233271	0.0878153
EIF4E	2.38313	2.03448	-0.228196	0.030331	0.105626
TMEM63B	35.3556	24.0212	-0.55763	0.0177583	0.0717479
TREM2	2.12155	6.43848	1.6016	7.10345e-09	2.83351e-07
STING1	8.43079	13.7979	0.710714	1.70421e-05	0.000224405
AC079921.2	0.477272	0.881921	0.885838	0.00305898	0.0179709
HYAL3	2.13203	1.6447	-0.374408	0.0115673	0.0518874
BOLA3	4.6957	3.41727	-0.458494	0.00536591	0.0283481
LCMT2	2.09103	1.36187	-0.618627	7.4466e-06	0.000109671
KCNK13	0.135898	0.267908	0.97921	1.87775e-06	3.35938e-05
RNU6-529P	0.894901	1.37034	0.614739	0.00201654	0.0128017
PA2G4	41.2093	35.9769	-0.195899	0.00997404	0.0462484
UBE2L6	24.9937	36.0543	0.528607	0.00997404	0.0462484
PAM	9.56706	16.2857	0.767455	6.50798e-07	1.32167e-05
BASP1	3.2223	10.2238	1.66577	1.6373e-13	1.11391e-10
C12orf73	2.43078	2.045	-0.249316	0.0215175	0.0828235
SRP9	103.66	82.079	-0.336781	0.00224148	0.0139406
PPP1R12A	6.30754	7.7076	0.289205	0.0078246	0.0381829
CCDC40	0.49567	0.699661	0.497278	0.0474464	0.144882
AL590666.2	12.8768	7.20543	-0.837613	0.0126267	0.055581
RAMP1	9.76177	16.295	0.739218	0.0227099	0.0860341
ODC1	78.631	53.7899	-0.547764	0.00316468	0.0184502
RCAN1	4.90913	7.89374	0.685242	0.000113971	0.00115824
AC021683.1	0.101907	0.305663	1.58468	0.00125954	0.00865077
RPS3AP13	0.402474	0.314541	-0.355648	0.0362333	0.120525
SUSD3	1.86864	4.11823	1.14004	0.000184667	0.00174291
MISP	100.406	78.7763	-0.350009	0.0400208	0.128761
CHP2	5.15903	1.90387	-1.43816	0.045616	0.141421
CCNQ	9.26406	7.39341	-0.325405	0.000832373	0.0061572
EFNA4	11.3498	7.64947	-0.569232	0.00112665	0.00787496
CTAGE7P	0.418677	0.324741	-0.366549	0.0430744	0.135619
RGMA	0.377845	1.86314	2.30187	4.29932e-08	1.26713e-06
AC008760.2	1.33616	3.2784	1.2949	8.69772e-05	0.000924987
SHARPIN	21.1075	17.1981	-0.295506	0.0420356	0.133222
DENND5A	3.04961	5.50912	0.853196	6.1252e-07	1.25329e-05
DAPK3	9.36275	11.4608	0.291705	0.000500369	0.0040459
NTPCR	1.72196	1.44881	-0.249177	0.0371507	0.122446
AL590438.1	0.571878	0.204109	-1.48637	0.0485952	0.147447
TPSD1	0.255833	2.04342	2.99771	7.71196e-06	0.000113374
ARNTL2	8.83156	11.1836	0.340642	0.0452164	0.140271
NKAIN4	0.117998	1.46637	3.63542	0.0105865	0.0485009
TBXA2R	0.868747	1.5218	0.808774	3.40406e-05	0.00040729
MIR155HG	0.612555	1.4974	1.28955	0.000142219	0.00139776
IL27RA	4.30278	6.21663	0.530863	0.00456388	0.0249172
P2RY6	1.36188	2.10225	0.626334	0.000898477	0.00655315
POLD2	26.5842	20.8108	-0.353234	0.0246047	0.0911362
CASP6	10.6647	8.36726	-0.350013	0.00224148	0.0139406
SH2B2	2.41292	3.87766	0.684406	0.000864847	0.00635709
GIT1	21.5341	17.2209	-0.32246	0.0209417	0.0810917
CD84	0.600514	2.41752	2.00926	4.15412e-13	1.75418e-10
ADGRG2	0.158285	0.272974	0.786246	0.0246047	0.0911362
COPS5	6.62442	5.89436	-0.168459	0.0474464	0.144882
IGLV2-34	0.208963	3.07081	3.8773	0.000167394	0.0016103
PSMD12	13.8822	11.7862	-0.236134	0.0182578	0.0731986
GAST	4.33146	0.259163	-4.06292	0.0409002	0.131047
CLEC4F	0.077077	0.181527	1.23581	5.61365e-06	8.64715e-05
IGHV3-35	0.944741	1.27551	0.433083	0.000610991	0.0047779
MLX	15.1534	12.8948	-0.232853	0.0295584	0.103791
CEP68	2.57144	3.24281	0.334669	0.00609562	0.0314303
DNAJB9	7.92498	10.8303	0.450597	0.00112665	0.00787496
AC011005.4	0.10456	0.164214	0.651244	0.00173647	0.0113685
EHBP1L1	14.3345	17.1478	0.258539	0.0371507	0.122446
H2AZ1	57.383	46.3776	-0.307195	0.0122645	0.0542891
GGT4P	0.313429	0.162961	-0.943611	0.014731	0.0624316
ERAL1	30.5347	23.8561	-0.356091	0.01377	0.0591882
MIS18A	7.63717	5.7475	-0.410104	0.0311206	0.10752
SLC35B1	10.3588	7.61666	-0.443631	0.0102763	0.0473808
AC091544.3	0.0934691	0.153914	0.719564	0.0484679	0.147447
EMILIN1	7.08657	24.16	1.76946	6.83516e-11	7.3424e-09
CEP55	18.3745	12.3537	-0.572765	0.00224148	0.0139406
TENT2	7.19308	8.22109	0.19272	0.00487084	0.0262826
EDA2R	0.233626	0.401457	0.781042	1.18104e-06	2.2458e-05
MRPL50	11.1927	9.26817	-0.272206	0.00276069	0.0165236
SPAG8	0.190073	0.285945	0.589181	0.0259417	0.0944779
TMEM169	0.149077	0.263893	0.823898	0.0259417	0.0944779
NFYA	17.0284	12.2284	-0.477709	0.0353351	0.11826
AC079210.1	0.155809	0.529425	1.76465	7.1598e-08	1.9659e-06
Z82206.1	0.149514	0.275383	0.881155	0.000520741	0.00418575
GNG13	0.373605	0.0849861	-2.13622	0.000359905	0.00308008
C1orf162	1.62723	5.65773	1.79781	2.68069e-11	3.60744e-09
AC254633.1	0.81811	1.12348	0.457605	0.0172706	0.0703814
TNK2-AS1	0.0947171	0.17105	0.852721	0.00216409	0.0135592
AC027243.2	0.162892	0.103324	-0.656731	0.0203962	0.0795707
AF001548.1	0.189858	0.581293	1.61434	1.72984e-05	0.000227658
RDM1P3	0.5835	0.779722	0.418227	0.0266331	0.0964084
CXCL12	2.09607	6.03385	1.52539	4.84687e-06	7.59498e-05
RAMP2-AS1	0.125286	0.311637	1.31464	0.000319854	0.00277797
MS4A4A	1.1585	4.47031	1.94812	2.4361e-11	3.37091e-09
ENTPD1	3.19939	6.06564	0.922863	1.27898e-09	7.16816e-08
AC108463.1	0.766546	1.31858	0.782541	0.000377058	0.00318775
DTYMK	14.9555	10.0742	-0.570013	0.000319854	0.00277797
PROS1	5.93718	8.48038	0.514351	0.0319276	0.109612
RNU6-176P	0.0752347	0.162102	1.10743	0.0110839	0.0504025
AP000941.1	0.16975	0.252369	0.572124	0.0078246	0.0381829
TMEM216	6.80045	5.56934	-0.288123	0.0497669	0.14987
LILRA4	0.0350709	0.277837	2.9859	5.71145e-08	1.62657e-06
IGHV1-58	2.3707	11.0866	2.22544	0.00214346	0.013506
JPT2	24.7849	20.19	-0.295821	0.00939293	0.0441134
HLA-L	0.972787	1.48031	0.605699	0.00316468	0.0184502
COL1A1	142.565	372.661	1.38624	6.34683e-06	9.59546e-05
CXCL17	21.9077	72.2104	1.72077	0.00208914	0.0131806
MATN3	0.91958	1.74746	0.926215	0.00503114	0.0269693
RBMX	32.6521	27.1103	-0.268337	0.000425998	0.00354521
GSK3A	25.1455	21.5778	-0.220754	0.0192934	0.0763876
HBB	9.12664	23.3012	1.35225	0.0119114	0.0530233
APOC1P1	0.134761	0.151661	0.170449	0.00254384	0.0154869
DOCK2	0.537241	2.26909	2.07847	6.20159e-14	5.62553e-11
ADAM23	0.367367	0.847962	1.20678	4.84687e-06	7.59498e-05
AC025171.5	0.364624	0.645042	0.822981	0.00100667	0.00720707
AAMP	32.2891	26.7101	-0.273665	0.00044357	0.00367285
SYTL4	1.55756	2.29588	0.559764	0.00077075	0.00579767
BCL2L12	9.16635	6.78704	-0.433564	0.00295647	0.017465
GOSR1	8.01043	6.72184	-0.253025	0.0115673	0.0518874
AP001453.4	0.92453	0.682898	-0.437049	0.0172706	0.0703814
AC079780.1	0.203475	0.346594	0.768393	0.0327838	0.112033
SNHG15	6.30252	4.70288	-0.422384	0.00669951	0.0338667
CDC37P2	0.0757401	0.233188	1.62236	7.0899e-05	0.000774859
SPON1	2.58019	10.8612	2.07363	7.65607e-09	2.99063e-07
RN7SL116P	0.0984365	0.178611	0.859558	0.0234596	0.0883006
DENND1C	4.38079	5.41847	0.306695	0.00387081	0.021804
LAIR1	0.866987	3.0164	1.79874	3.7053e-13	1.65001e-10
TEFM	2.91849	2.47677	-0.236763	0.0266331	0.0964084
ZNF454	0.0859874	0.235095	1.45105	3.51939e-07	7.67558e-06
LRRC10B	0.512024	0.548649	0.0996716	0.0400208	0.128761
PRIMA1	0.308862	0.780173	1.33683	0.000361934	0.00308008
PSME3	42.0412	33.0895	-0.345429	0.000713333	0.00543927
PDCD1LG2	0.446015	1.6065	1.84876	5.68496e-11	6.38698e-09
CLIP3	1.84466	5.56937	1.59416	5.6108e-10	3.76492e-08
ARID5A	6.1034	9.625	0.657173	6.01802e-05	0.000672664
HEATR1	11.6889	8.86604	-0.398782	0.00758706	0.0372987
PCBP3	0.108416	0.216477	0.997643	1.53697e-07	3.7719e-06
RTP4	5.74434	8.45943	0.558421	0.0463202	0.142647
TMEM62	8.41489	5.55859	-0.598224	3.29978e-06	5.47549e-05
WASF3	0.740895	1.4754	0.993763	0.000210044	0.00194495
AC005837.4	0.169828	0.289325	0.768616	0.0254821	0.0936254
IGKV1D-37	0.0344648	0.224287	2.70215	0.000310223	0.00271356
LINC01145	0.607898	0.845039	0.475189	0.0221068	0.0843691
ADPRH	1.69108	2.50202	0.565146	0.0105865	0.0485009
DCBLD2	1.70989	2.56675	0.586036	0.00208914	0.0131806
TRBV7-3	0.128256	0.452272	1.81817	0.000131949	0.00131263
RAET1E-AS1	0.0664445	0.116726	0.812907	0.00623863	0.0321339
DGAT1	24.4231	17.138	-0.511047	0.00194623	0.0124471
TRBV15	0.0530676	0.226854	2.09586	0.00028509	0.00251891
CALHM3	0.739597	0.577324	-0.357356	0.0390401	0.126826
CDCA4	10.7529	8.05067	-0.417541	0.00691229	0.0346279
IL3RA	2.92481	5.16001	0.819034	3.12131e-06	5.21824e-05
RAB4A	11.6979	9.81622	-0.253008	0.00266725	0.0160704
ST6GALNAC3	0.512852	0.732016	0.513333	0.0010453	0.00742731
LINC00582	0.109813	0.316405	1.52673	0.00904751	0.0429524
CCN1	21.617	45.1199	1.0616	6.91338e-07	1.3959e-05
ARL10	0.525831	0.774821	0.559264	0.00554064	0.0291392
ARHGEF15	1.2391	2.68853	1.11753	1.44004e-07	3.55897e-06
CASP8	8.76693	7.35521	-0.253306	0.0485952	0.147447
FGD3	1.53813	2.49859	0.699936	1.32143e-05	0.000178908
TRIO	6.28342	8.29263	0.400279	0.0141707	0.0604437
SEMA6B	2.73378	5.25454	0.942668	9.68768e-06	0.000136755
EFNA2	7.19489	3.75165	-0.939446	0.0102763	0.0473808
H4C2	0.371849	0.276566	-0.427093	0.0115673	0.0518874
EIF5A	126.795	102.849	-0.301964	0.00735592	0.0364404
RELN	0.146299	0.220326	0.59072	7.92983e-06	0.000115331
HTR2A	0.0372785	0.323166	3.11586	1.68161e-10	1.43505e-08
TRMT61B	5.15487	3.98572	-0.371095	0.000119164	0.00120056
FAM124A	0.530091	0.885197	0.73976	0.000306864	0.00268514
CYBRD1	9.75022	22.1664	1.18487	1.54005e-05	0.00020544
TMEM158	4.76596	11.7794	1.30542	1.32762e-06	2.47836e-05
KL	0.400363	0.705343	0.817017	2.79138e-06	4.74767e-05
HNRNPUL1	56.398	48.6075	-0.214466	0.0203793	0.0795173
AC010542.6	2.48529	3.28542	0.402666	0.0497669	0.14987
POU3F1	0.280219	0.462414	0.722632	0.00327366	0.0189681
SGCD	0.40342	1.87617	2.21743	4.17458e-09	1.88642e-07
TGFBRAP1	10.624	8.97518	-0.243309	0.0259417	0.0944779
REEP6	13.3434	11.0659	-0.270008	0.0280633	0.0999749
THSD7B	0.0272388	0.218518	3.00402	0.000105458	0.00108616
C21orf91	1.98828	2.94328	0.565903	0.000162158	0.00156238
NUP205	15.3868	12.1493	-0.34082	0.0371507	0.122446
SNHG29	40.6702	31.7208	-0.358541	0.0311206	0.10752
SLC31A1P1	0.150616	0.223047	0.566471	0.0445668	0.139172
IGHV4-39	39.9274	195.924	2.29484	0.000563792	0.00447019
CUL4A	15.8439	12.8188	-0.305662	0.0252656	0.0928719
TRGV4	0.110707	0.36848	1.73485	4.15722e-06	6.65917e-05
CCN3	1.97482	4.03739	1.03171	0.00194623	0.0124471
C1orf112	2.37057	1.78384	-0.410246	0.000238621	0.00216616
PPP1R14D	12.9893	7.40068	-0.811596	0.00487084	0.0262826
MEF2B	0.201588	0.297108	0.55958	0.00413582	0.0229954
AC021205.3	0.0788942	0.128279	0.701289	0.00572041	0.0298985
RGMB	1.74756	2.46234	0.494684	0.00068612	0.00527612
AL590226.1	0.136419	0.221808	0.701267	0.00168668	0.0110603
SNAI2	2.05132	5.24345	1.35396	5.28459e-08	1.51913e-06
AP001542.1	0.243192	0.922514	1.92347	0.00126544	0.00868888
UMPS	5.17398	3.91131	-0.403622	2.66787e-05	0.000330842
LINC01703	1.19457	0.740521	-0.689882	0.00487084	0.0262826
ARRDC3	10.6705	17.7175	0.731542	1.19228e-05	0.000163136
RNU6-1223P	0.913487	0.588716	-0.633814	0.0135708	0.0586796
HRC	0.187013	0.311192	0.734671	0.000108988	0.00111501
AC010149.1	0.326258	0.43123	0.402447	0.0497669	0.14987
SRSF6	38.914	29.091	-0.419717	0.00116945	0.00812317
IGHV4-28	4.20999	13.3518	1.66515	0.00271728	0.0163598
ADAMTS7	1.60361	3.18955	0.99203	3.2431e-05	0.000390704
TLCD1	13.0365	9.59542	-0.442143	0.00884185	0.0420249
FOXP3	1.29595	3.98558	1.62078	5.68496e-11	6.38698e-09
PRDX2P4	0.337657	0.217829	-0.632362	0.0226939	0.0860341
COQ5	7.36638	6.08015	-0.276849	0.00400135	0.0223645
AL592435.1	0.463867	0.354925	-0.386196	0.0172706	0.0703814
ZNF229	0.452638	0.590116	0.382642	0.000801019	0.00597762
ADGRL3	0.336119	0.66941	0.993918	0.0246047	0.0911362
ARMCX2	2.18072	3.13126	0.521939	3.40406e-05	0.00040729
AL031595.3	0.0890807	0.155511	0.803834	0.00441699	0.0242667
AL356234.1	0.102303	0.248215	1.27875	0.0167946	0.0689002
MIR99AHG	0.137306	0.458935	1.7409	1.04988e-06	2.02151e-05
COL4A2	50.2302	86.7811	0.788826	0.000461807	0.0038006
PHTF2	2.50781	3.15545	0.331418	0.00572041	0.0298985
OSBPL6	0.128163	0.404935	1.65971	1.07507e-05	0.000150203
FAM124B	0.180856	0.54339	1.58714	6.23471e-11	6.90953e-09
P2RX2	0.155675	0.231693	0.573679	0.00738038	0.0365541
AC006369.1	0.0767002	0.273066	1.83195	2.58495e-07	5.87296e-06
AC069549.1	0.6022	1.27391	1.08095	0.000119164	0.00120056
ZNF846	1.09775	1.45751	0.408949	0.00806869	0.0390319
IGHV4-4	1.68371	10.1443	2.59096	9.71838e-05	0.00101546
AL031118.1	0.0953352	0.15171	0.670236	0.000294363	0.00258778
AC069029.1	0.122096	0.181494	0.571905	0.0193596	0.0766016
ANKRD46	3.46801	2.90114	-0.257487	0.0167946	0.0689002
ADCY5	0.962537	1.9516	1.01974	0.000108988	0.00111501
RNU6-228P	0.132438	0.071104	-0.897311	0.00903401	0.0428966
RNU6-298P	0.699152	0.429373	-0.703377	0.00550219	0.0290493
MGAT5	18.6444	14.258	-0.386973	0.0215175	0.0828235
AC245128.3	0.184558	0.588864	1.67386	4.08392e-06	6.58481e-05
BDH2	3.08058	3.85545	0.323699	0.00168668	0.0110603
ATL3	16.3927	18.3512	0.162818	0.0474464	0.144882
NIBAN3	0.0398613	0.243092	2.60844	1.25529e-05	0.000170899
SRGN	24.88	97.8458	1.97552	1.01665e-14	1.91537e-11
LINC00944	0.286679	0.567232	0.984503	0.0410178	0.131047
ICMT	27.2607	21.115	-0.368556	0.00456388	0.0249172
MTARC1	2.28706	1.47644	-0.631366	0.00362112	0.0206396
AL133215.2	1.1717	0.74824	-0.647026	0.00100667	0.00720707
LRRC47	13.8631	12.143	-0.191127	0.01633	0.06756
MLF2	46.6155	37.2021	-0.325426	0.00691229	0.0346279
PPAN	2.83225	2.14568	-0.400512	0.00400135	0.0223645
KLF5	118.726	90.659	-0.389115	0.0252656	0.0928719
NIP7	10.565	8.47587	-0.317855	0.0400208	0.128761
RASGRP4	0.233928	0.737628	1.65683	4.15412e-13	1.75418e-10
TCEAL3	2.89975	5.07082	0.806294	0.000248919	0.00224137
SPACA6	0.563525	0.734987	0.383239	0.0102763	0.0473808
PTMAP3	1.3467	1.03083	-0.38562	0.0344557	0.116238
PRRX1	1.06694	4.43388	2.05509	8.20634e-11	8.30536e-09
HSPB8	6.75829	11.5847	0.777487	4.12574e-05	0.00048325
RPL21P135	0.170204	0.286247	0.749997	0.000801019	0.00597762
GDF10	0.016487	0.21444	3.70117	9.03406e-08	2.39482e-06
AC099548.2	0.0930105	0.151959	0.708218	0.00116945	0.00812317
LACTB	4.24838	4.8935	0.203953	0.0115673	0.0518874
SNHG14	0.169619	0.526068	1.63295	1.17937e-09	6.71748e-08
FOSL1P1	0.911145	0.6512	-0.48458	0.0129982	0.0566563
PLK3	7.7483	10.2419	0.402528	0.0273403	0.0981701
IARS1	30.7169	25.514	-0.267746	0.0119114	0.0530233
SNX2	11.6292	13.8108	0.248036	0.0259417	0.0944779
SKAP1	2.91525	4.25116	0.544239	0.00806869	0.0390319
FAXDC2	1.24137	1.8481	0.574112	0.0288026	0.101882
SYNRG	4.20901	4.85632	0.206381	0.0246047	0.0911362
QTRT2	4.43258	3.80108	-0.221737	0.0371507	0.122446
RADIL	0.113961	0.249365	1.12973	5.4228e-07	1.1313e-05
TNFAIP6	1.58428	5.18277	1.70989	2.12224e-07	5.00268e-06
AL109761.1	0.100706	0.222041	1.14068	0.000628639	0.00491277
TNFSF12	3.50467	6.32247	0.851207	1.58017e-06	2.87958e-05
DIPK2B	1.32305	2.85799	1.11113	9.07394e-08	2.39482e-06
NCK2	37.1164	32.0336	-0.212472	0.0463202	0.142647
CHSY3	0.391485	0.880663	1.16963	6.34683e-06	9.59546e-05
LUM	38.4657	155.865	2.01865	4.30043e-11	5.06376e-09
SPATA2L	7.0124	6.00141	-0.224606	0.0344557	0.116238
PDE2A-AS2	0.106126	0.370679	1.80439	6.11036e-09	2.51099e-07
MAIP1	10.2752	8.631	-0.251569	0.0078246	0.0381829
RN7SL32P	0.140298	0.233288	0.733611	0.0304094	0.105884
GPSM1	1.67673	2.4839	0.566955	0.000898477	0.00655315
EEF1DP7	0.198135	0.296795	0.582984	0.00135591	0.00919406
NPY1R	0.302914	0.387616	0.355723	0.0166917	0.0689002
TPK1	0.921845	1.13507	0.300185	0.0353351	0.11826
ADPRM	2.72092	3.38262	0.31405	0.010905	0.0496073
ICAM2	1.05462	2.15925	1.0338	2.95199e-06	4.96909e-05
TRAJ19	0.292791	1.01108	1.78795	5.78105e-05	0.000649791
RNU6-12P	0.0655376	0.142752	1.12312	0.0211683	0.0819044
RNU6-25P	0.167573	0.108682	-0.624674	0.0253636	0.093204
TPP1	55.3201	63.9134	0.208314	0.0209417	0.0810917
NUDT1	7.00344	4.82737	-0.536828	0.00362112	0.0206396
TRGV7	0.281892	0.906092	1.68451	1.02263e-08	3.80065e-07
REXO4	9.59009	7.63286	-0.329319	0.000500369	0.0040459
NAA25	5.34228	4.3666	-0.290947	0.000969351	0.00696431
EHD2	19.5942	40.874	1.06076	6.11036e-09	2.51099e-07
NUP42	8.21945	5.96026	-0.463668	0.0319276	0.109612
AC004080.1	0.191808	0.140248	-0.45168	0.0182427	0.0731986
SLC2A4	0.509149	0.807825	0.665956	0.0221068	0.0843691
EIF4A2P2	0.132813	0.168477	0.34315	0.0353351	0.11826
MFSD13A	4.43092	3.26067	-0.442438	0.0227099	0.0860341
RGS17	0.234404	0.531425	1.18087	0.00327366	0.0189681
ARRDC5	0.136637	0.60888	2.15581	9.10653e-13	3.23242e-10
ATOX1	4.58281	5.59531	0.287986	0.0410178	0.131047
COL7A1	3.92183	7.91888	1.01377	0.00276069	0.0165236
ROR1-AS1	0.105399	0.187618	0.831934	0.000347371	0.00297476
IGLV4-3	0.0652292	0.49026	2.90996	0.000220912	0.00203482
DCAF13	7.07569	5.71391	-0.308393	0.0133792	0.0578845
ADI1	12.2616	9.25804	-0.405372	0.000801019	0.00597762
RNPEP	45.952	33.1179	-0.472516	0.00456388	0.0249172
LILRB2	0.638419	2.22408	1.80063	3.65981e-12	7.79444e-10
CLEC2B	1.53715	4.26238	1.47141	1.2332e-11	1.98707e-09
AC025188.1	0.107152	0.168419	0.652393	0.00467951	0.0255257
CENPS-CORT	0.312981	0.249993	-0.32419	0.00181224	0.0117298
ZBTB1	6.53711	7.48994	0.196301	0.0390441	0.126826
IGHV2-70	17.5727	29.834	0.763623	0.00445865	0.0244901
GYPC	1.51307	5.16453	1.77116	3.3646e-15	8.24057e-12
LINC02257	0.0902432	0.156383	0.793195	0.0142147	0.060621
PNMA3	0.147139	0.333782	1.18172	0.000814359	0.00607117
TPGS1	1.3236	1.69408	0.356032	0.0221068	0.0843691
CENPF	13.5756	9.51445	-0.512822	0.000480732	0.00392078
CD3E	2.54581	9.49365	1.89884	2.83344e-09	1.36608e-07
AL133230.1	2.75886	5.29692	0.941082	0.000610093	0.0047724
CSMD2	0.136727	0.219339	0.681866	0.0158766	0.0661199
ARL11	0.60005	0.874139	0.54278	0.00232136	0.0143355
HNRNPU	55.3492	48.3183	-0.195991	0.0430744	0.135619
AC104083.1	1.65743	7.16219	2.11145	6.63163e-10	4.26304e-08
AC015908.3	0.312293	0.47074	0.592029	0.0160217	0.0666674
ZNF570	0.223206	0.5996	1.42562	4.35655e-10	3.07494e-08
COL12A1	13.0152	31.4609	1.27336	6.91338e-07	1.3959e-05
RASA4	0.0987957	0.17235	0.802822	0.00201654	0.0128017
AC100757.2	0.140739	0.219742	0.642782	0.00520512	0.0276958
TRAC	4.58881	18.0784	1.97808	2.38788e-10	1.91124e-08
LOXL1	4.63562	11.7633	1.34346	4.12574e-05	0.00048325
CLEC12A	0.121562	0.56234	2.20976	3.24225e-11	4.15754e-09
AC244153.1	0.548259	0.834215	0.60556	0.0441346	0.137928
SLC36A1	3.6746	4.74298	0.368206	0.00441699	0.0242667
TPRG1-AS1	0.198172	0.258279	0.382176	0.0414798	0.132362
SLU7	8.16778	9.37105	0.198266	0.01377	0.0591882
AL359220.1	0.210807	0.309928	0.556014	0.0126267	0.055581
MSN	28.7389	58.0606	1.01455	2.06812e-09	1.05526e-07
AL513327.1	0.692552	0.92276	0.414034	0.010905	0.0496073
PTPRM	2.26039	4.88229	1.11099	2.26233e-07	5.25702e-06
RPS15AP16	1.05353	1.31378	0.318483	0.0410178	0.131047
ARMH4	0.206201	0.490952	1.25153	8.27819e-07	1.63508e-05
MIAT	0.236981	0.844218	1.83284	2.91565e-07	6.52742e-06
HLA-E	197.982	303.171	0.614765	2.4946e-06	4.31177e-05
GJD3	0.957523	1.07793	0.17089	0.010905	0.0496073
IKZF1	0.649094	2.62128	2.01377	9.83872e-11	9.60039e-09
L3MBTL4	0.141498	0.298251	1.07574	6.91672e-05	0.000756945
IGKV3OR2-268	0.906916	3.74784	2.04702	3.80963e-05	0.000451187
ELN	3.39518	15.4443	2.18552	1.32762e-06	2.47836e-05
BMP6	0.587224	1.53501	1.38627	8.27819e-07	1.63508e-05
CCSER2	5.70214	7.10704	0.317747	0.00201654	0.0128017
POFUT1	26.9315	19.8668	-0.438938	0.00503114	0.0269693
BMX	0.178813	0.547381	1.6141	6.58905e-09	2.66742e-07
MT2A	52.2849	80.6878	0.625956	0.00194623	0.0124471
MIR4539	0.0897281	0.999083	3.47697	0.000243805	0.00221076
AC010746.1	0.280962	0.475897	0.760273	0.0499083	0.150259
UBE2J2	9.82489	8.07585	-0.282827	0.0167946	0.0689002
TPM1	12.1135	15.6197	0.36675	0.00967964	0.0451483
CLDN1	27.4214	40.7879	0.572835	0.0497669	0.14987
IRF2BP2	55.7043	48.3025	-0.205691	0.0239586	0.0895457
TSR1	9.03219	7.74774	-0.2213	0.0129982	0.0566563
MIR1245A	0.191642	0.643571	1.74768	0.00117395	0.00815211
SLC16A7	1.07096	1.56299	0.545402	0.00967964	0.0451483
ANP32A	10.7906	8.5696	-0.332478	0.00151309	0.0100785
SARDH	0.248612	0.657859	1.40388	1.59759e-08	5.48783e-07
RBM7	3.0381	3.65582	0.267026	0.0177583	0.0717479
CYBB	3.84196	12.009	1.6442	5.68496e-11	6.38698e-09
AKAP12	3.61889	8.40541	1.21577	3.30604e-07	7.24253e-06
ZNF285	0.0909198	0.125242	0.462054	0.00629131	0.0321953
FGR	1.26748	3.56422	1.49163	1.84324e-13	1.15756e-10
GFOD1	1.60977	2.04514	0.345341	0.0311206	0.10752
SNRPA	29.2626	25.2068	-0.215243	0.0129982	0.0566563
STUM	0.0809466	0.427398	2.40054	2.53981e-05	0.000316726
IGKV1-27	7.64591	89.3175	3.54618	5.10095e-07	1.07608e-05
HMBS	5.4219	4.38726	-0.305479	0.0239586	0.0895457
AC245060.4	4.04342	4.42244	0.129267	0.0215175	0.0828235
TMEM45A	1.56333	2.29419	0.553365	0.00108528	0.00766455
SEC14L1P1	0.351734	0.450825	0.358082	0.0221068	0.0843691
LINC01082	0.262199	1.34402	2.35782	5.665e-09	2.38397e-07
AC093423.2	0.142882	0.241981	0.760072	0.0112935	0.0511184
DOCK9	5.99143	7.96696	0.411129	0.0112319	0.0508485
EMP3	6.1832	14.483	1.22793	2.00949e-11	2.87816e-09
EPPK1	7.04133	5.35312	-0.395469	0.0167946	0.0689002
FCGR1A	0.352587	1.20223	1.76966	8.98711e-11	8.91143e-09
TRAJ18	0.127828	0.421488	1.72129	0.0243976	0.0910755
KLF7-IT1	0.158525	0.241691	0.608455	0.0366423	0.121786
ARHGAP39	6.24683	4.81559	-0.375413	0.0154342	0.0647065
PIGV	5.24443	4.19468	-0.322225	0.0177583	0.0717479
PAK3	0.204124	0.345998	0.76132	0.00068612	0.00527612
PTPRS	2.77072	5.05938	0.868698	0.000219197	0.00201978
CSRP2	1.12662	2.26193	1.00555	1.54005e-05	0.00020544
AL121906.1	0.154679	0.0828746	-0.900273	0.0011158	0.00787099
B3GNT6	2.16039	2.53418	0.23023	0.0400208	0.128761
FER	1.22458	1.70226	0.475159	0.00208914	0.0131806
HCFC1	34.7758	28.2715	-0.298739	0.00609562	0.0314303
AQR	6.31368	5.2679	-0.261254	0.0266331	0.0964084
GOLT1A	7.42969	4.32271	-0.781364	0.00316468	0.0184502
PEX5	7.25879	5.79883	-0.323968	0.00487084	0.0262826
AHSA1	29.2458	23.7242	-0.301867	0.00806869	0.0390319
AP003059.1	0.182966	0.317823	0.796649	0.0215313	0.0828507
C11orf68	13.4877	16.856	0.32161	0.000713333	0.00543927
CLIP4	1.70718	3.02494	0.825292	0.00125954	0.00865077
TRMT12	5.959	3.93263	-0.599575	0.00362112	0.0206396
BEX3	15.9491	18.25	0.194422	0.00387081	0.021804
TUBG1	25.6973	19.5545	-0.394118	0.000219197	0.00201978
P3H2	3.17244	3.42785	0.111712	0.0129982	0.0566563
HTR1B	0.465568	0.608195	0.385542	0.00857716	0.0410502
RNU5B-1	0.353704	0.568983	0.685843	0.0412309	0.131694
IGKV1OR9-2	0.0739415	0.301759	2.02894	0.00164086	0.0108148
AL136084.3	1.10933	1.98381	0.838579	0.00257667	0.0156169
LHX6	0.532589	1.09087	1.03439	6.01563e-06	9.15691e-05
ADAMTS18	0.0968363	0.242178	1.32245	0.000136095	0.00134405
C21orf58	1.71149	1.38881	-0.301404	0.030331	0.105626
APEX1	65.3873	53.3244	-0.294214	0.0390441	0.126826
AL137077.1	0.181423	0.117413	-0.627774	0.0209567	0.0811369
IQSEC1	7.75298	11.3084	0.544568	9.96259e-05	0.00103655
AC016542.2	1.65644	2.37526	0.519998	0.0209417	0.0810917
GPR82	0.344382	0.548247	0.670817	0.00145895	0.00979779
MIR3649	0.319232	0.164076	-0.960236	0.0249484	0.0923153
TMEM88	2.37352	3.39961	0.518342	0.000148597	0.00145447
IGHV1-18	43.8072	205.544	2.23021	0.000500369	0.0040459
ST18	0.116622	0.415751	1.83387	0.00387081	0.021804
HAUS2	7.81302	5.90823	-0.403155	0.000563792	0.00447019
CD48	0.893248	4.47946	2.32619	1.16274e-14	2.03412e-11
KCND3	2.13714	2.80827	0.393999	0.0158766	0.0661199
PPP1R18	8.08389	15.1349	0.904755	6.50798e-07	1.32167e-05
CLK3	2.40995	2.17188	-0.150057	0.00806869	0.0390319
NDUFAF1	5.07774	4.24991	-0.256754	0.0203793	0.0795173
AC103563.3	0.390842	0.947313	1.27726	0.00549265	0.0290052
DSEL	0.202069	0.382519	0.920684	9.69893e-08	2.53248e-06
TRBV10-2	0.0351163	0.277568	2.98263	0.000239252	0.00217109
CORO1A	3.56338	10.0991	1.5029	1.00195e-09	5.85676e-08
C15orf40	1.26255	1.05051	-0.265255	0.0221068	0.0843691
MS4A2	0.19961	0.869937	2.12373	4.35655e-10	3.07494e-08
CSRP3-AS1	0.193505	0.105152	-0.879885	0.0147178	0.0623865
GBGT1	0.720907	1.32026	0.872941	8.78732e-07	1.72589e-05
LINC02422	0.0255191	0.23632	3.2111	6.4823e-06	9.78819e-05
FBXO5	4.40572	3.60669	-0.288703	0.00629131	0.0321953
IFNG	0.156849	0.546697	1.80136	0.00017765	0.00169037
C3orf20	0.0659435	0.148758	1.17367	0.00609562	0.0314303
RBM14	23.3201	18.2633	-0.352627	0.000969351	0.00696431
SMARCD2	35.8548	28.4355	-0.334473	0.01377	0.0591882
MXRA5Y	0.384362	0.525898	0.452318	0.0280633	0.0999749
PANX1	8.24991	9.91167	0.26475	0.0400208	0.128761
IL33	4.05552	6.83954	0.754013	0.000248919	0.00224137
IGHV1-68	0.0533087	0.318128	2.57716	0.00118979	0.00825502
LINC02361	0.295347	0.431992	0.548592	0.00441699	0.0242667
AC012181.2	0.693564	1.14756	0.726464	0.00997404	0.0462484
KLHL23	8.61577	6.43311	-0.421464	0.00151309	0.0100785
SYT11	2.27461	3.70011	0.701953	6.10082e-10	4.02753e-08
TMEM209	7.26556	5.63738	-0.366049	0.0390441	0.126826
IGKV2D-30	0.57933	2.60448	2.16854	0.000835232	0.00617648
RAP2C-AS1	0.408033	0.506992	0.313279	0.0319276	0.109612
NISCH	8.35728	10.787	0.368187	0.000148597	0.00145447
NLRP1	1.47961	2.38918	0.691297	2.80195e-05	0.000344851
SHMT2	23.8077	18.8451	-0.337242	0.0497669	0.14987
MYOCD	0.306475	1.02326	1.73934	4.01177e-08	1.19388e-06
AC138207.5	1.13877	2.16939	0.929818	2.53981e-05	0.000316726
CLEC14A	4.20659	9.55396	1.18345	3.06341e-09	1.45124e-07
CCDC121	1.29519	1.02011	-0.344442	0.0441346	0.137928
NEDD9	7.89652	9.24187	0.226969	0.0335948	0.114057
SMIM3	5.21557	8.59361	0.720439	0.000104209	0.0010742
STPG3	0.363517	0.260438	-0.481085	0.0362333	0.120525
PLAGL2	23.2961	15.9591	-0.545703	0.00758706	0.0372987
BAIAP3	0.666065	0.82667	0.311647	0.00116945	0.00812317
SNTB2	4.98433	6.6151	0.408364	0.00266725	0.0160704
LINC01801	0.131915	0.203491	0.625354	0.028994	0.102456
AL359960.1	0.412324	0.683366	0.72888	0.0253613	0.093204
ZNF655	5.05638	5.94736	0.234143	0.0474464	0.144882
TNFSF14	0.437581	0.865835	0.984542	8.72418e-06	0.000125395
TRBV5-1	0.2088	1.08219	2.37376	8.47129e-08	2.26196e-06
AL357140.2	0.997205	0.88673	-0.169395	0.0227099	0.0860341
AC243960.1	0.159627	0.646261	2.01741	6.10082e-10	4.02753e-08
TP73-AS1	0.870714	1.33476	0.616309	0.0037441	0.0212319
RNU6ATAC39P	0.391652	0.549301	0.488025	0.00122191	0.00843254
PYHIN1	0.218343	0.989656	2.18033	4.35655e-10	3.07494e-08
TBP	7.96797	7.07134	-0.172229	0.0430744	0.135619
CD300E	0.303887	0.987408	1.70011	1.13225e-05	0.000156938
AC134043.3	0.125402	0.323646	1.36785	2.63566e-08	8.39434e-07
NUP43	11.6413	9.21705	-0.336869	0.000461807	0.0038006
TNPO3	16.3252	13.728	-0.249975	0.0252656	0.0928719
TAF4	6.35915	4.89903	-0.376338	0.00063453	0.00493205
SH3YL1	5.60811	4.47463	-0.325746	0.0158766	0.0661199
ZNF711	3.93314	2.59037	-0.602524	0.0362333	0.120525
SAP30-DT	0.321752	0.4685	0.542101	0.0129982	0.0566563
POLR3G	1.77244	1.48517	-0.255113	0.0327523	0.111941
SNRPB	185.653	158.749	-0.225861	0.0288026	0.101882
RNU6-1024P	1.41917	1.93763	0.449246	0.0280633	0.0999749
AC136469.1	0.188978	0.308697	0.70797	0.00911372	0.0430166
PLA1A	1.40239	3.98408	1.50635	1.70421e-05	0.000224405
MZT2B	20.1815	17.0957	-0.239398	0.0441346	0.137928
SEPHS1	14.7679	11.0158	-0.422888	9.52308e-05	0.000996324
BANF1P2	0.814809	0.493199	-0.724292	0.00112255	0.00787496
SLC35F3	0.0457012	0.155327	1.76501	0.0349742	0.11789
ACTR3B	1.12033	0.874812	-0.356877	0.0463202	0.142647
AC090617.9	0.445555	0.641081	0.524903	0.018837	0.075127
TRAV6	0.0950254	0.387741	2.02871	5.53752e-06	8.54062e-05
MIR4689	0.236258	0.125209	-0.916027	0.0127651	0.0561219
AC135068.8	0.0896703	0.480884	2.42299	0.00937359	0.0441134
MGAT1	18.2681	23.4945	0.362994	9.52308e-05	0.000996324
AC023794.5	0.236021	0.584937	1.30937	1.58017e-06	2.87958e-05
MIR27A	0.567119	0.912494	0.686163	0.0350811	0.118234
LINC00519	0.0856594	0.214901	1.32699	1.97487e-05	0.000255027
PTN	2.38174	5.83528	1.29279	0.000480732	0.00392078
CCL3L1	0.671076	1.23109	0.875394	0.000361934	0.00308008
NDUFB9	48.5233	34.4217	-0.495359	0.0280633	0.0999749
SMARCA2	7.69794	11.2597	0.548627	0.000347371	0.00297476
AC019131.2	0.662714	0.775214	0.226208	0.0371507	0.122446
HMGN2P27	0.200319	0.140187	-0.514949	0.0399665	0.128761
EVI2A	1.29183	3.8513	1.57592	2.97045e-12	6.61383e-10
LTBP4	19.3679	33.5297	0.791769	2.18937e-05	0.000279282
IGHV3-76	0.151983	0.370454	1.28539	0.0182286	0.0731986
KCNJ15	0.297367	1.31076	2.14009	1.32143e-05	0.000178908
GAR1	9.57989	7.85376	-0.286626	0.00181224	0.0117298
SEH1L	7.02705	5.36726	-0.388734	0.0227099	0.0860341
RN7SL138P	1.02154	2.18264	1.09533	1.40722e-06	2.60511e-05
AL049874.2	0.156442	0.257579	0.719389	0.0126488	0.0556685
PREX1	3.57252	7.88006	1.14127	2.63566e-08	8.39434e-07
THBS4	0.508056	11.7257	4.52854	9.19405e-06	0.000131071
PDCD11	13.0457	10.0903	-0.370599	7.2431e-05	0.000787735
TRBV6-1	0.167819	0.675008	2.008	1.45649e-06	2.68986e-05
CYP26B1	1.10562	1.69559	0.616936	0.0280633	0.0999749
PMP22	13.4842	23.623	0.808925	7.93711e-08	2.13387e-06
AC079331.1	0.247586	0.31109	0.329402	0.0273403	0.0981701
LAMP5	0.521438	1.30465	1.3231	8.27699e-06	0.00011967
TMEM121B	0.22095	0.297811	0.430678	0.000480732	0.00392078
IGKV2D-40	1.09207	6.12142	2.48681	0.000501325	0.0040523
ZNF93	0.861264	1.27366	0.564454	0.00911372	0.0430166
C3orf18	0.536702	0.810295	0.594325	0.000832373	0.0061572
RBFOX2	6.71747	8.39145	0.321002	0.00194623	0.0124471
AL355490.2	0.259721	0.205787	-0.335809	0.0410178	0.131047
PWAR5	0.126237	0.314885	1.31869	2.83994e-10	2.17362e-08
CNKSR1	9.83813	8.10887	-0.278883	0.0129982	0.0566563
DNASE2B	0.145135	0.159412	0.135363	0.0248545	0.091996
PLEKHH2	1.9296	2.80089	0.537582	0.030331	0.105626
RNU5A-6P	0.108658	0.206787	0.928346	0.00656399	0.0333538
RNF19A	12.2843	18.2148	0.568294	0.0024038	0.014768
IL10RA	1.23585	5.1781	2.06692	2.07381e-13	1.20933e-10
BRCC3	14.5537	12.0143	-0.276634	0.00285707	0.0169884
AC015813.5	0.800839	0.649496	-0.302192	0.0410178	0.131047
CERS2	39.0188	32.1498	-0.27936	0.0452164	0.140271
CRIP1P3	0.120395	0.110575	-0.122757	0.0362718	0.120637
SUSD2	2.57514	3.04752	0.242983	0.0353351	0.11826
HOXB4	1.35901	2.40261	0.822045	0.000333351	0.00287581
FCRL3	0.0852122	0.716	3.07083	8.98711e-11	8.91143e-09
SLC8A1-AS1	0.0491696	0.0862108	0.810101	0.0024038	0.014768
MAPK13	20.4901	15.9299	-0.36319	0.00554064	0.0291392
FXYD7	0.183403	0.226638	0.305372	0.00831949	0.0400159
CP	1.33614	4.53002	1.76144	1.13225e-05	0.000156938
GJA1	13.2778	25.997	0.969333	0.00015524	0.00150401
C20orf194	1.85198	2.87236	0.63317	0.00276069	0.0165236
EPB41L4B	8.71961	6.28907	-0.471418	0.00224148	0.0139406
CD28	0.303471	1.13382	1.90156	1.53919e-10	1.34636e-08
IGHV3OR16-13	0.917525	5.29749	2.52949	0.000174498	0.00166815
GGT5	1.65365	6.44032	1.96148	5.12848e-15	1.14188e-11
MIR3690	0.24753	0.63522	1.35965	0.00038033	0.0032143
PAPOLA	22.7685	20.0635	-0.182465	0.00806869	0.0390319
SOCS2	1.89495	2.09037	0.141602	0.0410178	0.131047
HLA-DOA	2.58529	7.6398	1.56321	4.29932e-08	1.26713e-06
GNGT2	0.276436	0.78267	1.50146	3.56367e-11	4.47597e-09
MYO5C	10.7649	8.17328	-0.397349	0.0420356	0.133222
CRYBB1	0.0973109	0.293049	1.59047	5.665e-09	2.38397e-07
SH3BGRL2	33.9962	26.6162	-0.35307	0.0115673	0.0518874
IGHV3OR16-15	0.0487886	0.353917	2.85879	0.000776989	0.00583922
PARVB	2.10563	3.01211	0.516524	0.00487084	0.0262826
MSH5-SAPCD1	0.323188	0.249011	-0.376163	0.010905	0.0496073
SH2D1A	0.278814	1.3879	2.31553	9.83872e-11	9.60039e-09
IGHV3-60	0.118256	0.630253	2.41402	0.000150234	0.00146888
PLCB2	0.937469	2.7104	1.53166	7.10345e-09	2.83351e-07
IGLV6-57	27.3185	47.1521	0.787445	0.000259628	0.00232243
GZMA	2.17952	7.11813	1.70749	5.76385e-07	1.18929e-05
BRI3BP	15.7438	11.7562	-0.421355	0.00156906	0.0103948
SBF1	21.5925	17.5238	-0.301214	0.0485952	0.147447
BCL2A1	1.87783	5.63669	1.58578	2.1297e-08	6.99204e-07
FBXO22	2.49691	2.17522	-0.198986	0.0198299	0.077995
BSPRY	10.4022	8.01383	-0.376329	0.0452164	0.140271
FABP4	0.499913	1.39689	1.48247	1.2523e-06	2.36844e-05
BCL6B	1.79579	3.69769	1.04201	9.32603e-07	1.82002e-05
ADAMTSL4	2.74632	4.6835	0.770088	0.00456388	0.0249172
DNER	0.0942227	0.532704	2.49919	0.0259417	0.0944779
LRRC29	0.540276	0.685237	0.342907	0.0371507	0.122446
GLDN	0.421351	0.462393	0.134098	0.0177583	0.0717479
AC090409.1	0.0898799	0.164501	0.872022	0.0037441	0.0212319
RPL3P6	0.584134	0.724502	0.31069	0.030331	0.105626
TACR1	0.0787119	0.492757	2.64622	1.98821e-06	3.52864e-05
LRRTM2	0.162304	0.21851	0.429002	0.00257667	0.0156169
AC020913.2	0.0942643	0.148338	0.654102	0.000610093	0.0047724
C12orf43	2.46267	2.15743	-0.190914	0.0141707	0.0604437
PLEKHA6	23.3788	17.2554	-0.438156	0.00629131	0.0321953
ZSCAN29	5.69938	4.14312	-0.460086	3.8948e-06	6.30063e-05
CRYBG3	2.68674	3.65091	0.4424	0.0133792	0.0578845
FJX1	2.3542	3.42821	0.542217	0.00487084	0.0262826
KCNK2	0.100659	0.387931	1.94632	8.92519e-06	0.000127983
AC002558.2	0.494739	0.64662	0.386252	0.0203793	0.0795173
RELL1	4.66374	6.37764	0.451535	0.000425998	0.00354521
NCBP2	15.0974	12.1181	-0.317142	0.00967964	0.0451483
RNU4-47P	1.51937	2.2208	0.547609	0.00487084	0.0262826
MCCC2	19.0098	16.5615	-0.198916	0.0280633	0.0999749
RNU6-501P	0.203758	0.602332	1.5637	0.000470103	0.00386627
AL121832.3	0.891049	0.667226	-0.417329	0.0078246	0.0381829
WDR19	1.71158	2.0976	0.293412	0.0400208	0.128761
CLEC7A	0.798174	2.40945	1.59393	7.49077e-11	7.77389e-09
AC012313.3	0.172129	0.355181	1.04507	0.000148597	0.00145447
FOXP2	0.199015	0.431895	1.1178	0.0010453	0.00742731
DBF4	7.76504	5.29608	-0.552069	0.010905	0.0496073
ZMYND15	2.00358	2.58586	0.368066	0.0474464	0.144882
LILRB4	0.671159	2.56377	1.93354	1.824e-11	2.65913e-09
PNMA8A	0.528576	0.724962	0.455793	2.1048e-06	3.71403e-05
HSPB1P1	6.41644	8.73733	0.445419	0.0203793	0.0795173
CSF1	7.8781	13.5639	0.783852	1.18104e-06	2.2458e-05
RPAP1	7.25921	5.35754	-0.43824	0.000228718	0.00209021
DOK6	0.13708	0.366385	1.41834	1.18104e-06	2.2458e-05
ATG5	12.0792	10.4868	-0.203951	0.0259417	0.0944779
CAMK1G	0.167516	0.269787	0.687525	0.0167946	0.0689002
ARPP19	32.9553	28.1964	-0.225002	0.0327523	0.111941
AARD	0.0670509	0.162649	1.27843	0.000270761	0.00240358
MIR7152	0.11759	0.378719	1.68736	0.0166675	0.0688862
AC005264.1	0.105179	0.173557	0.722563	0.000169361	0.00162094
FAAH	8.4368	6.87393	-0.295562	0.0158766	0.0661199
NACC1	27.8959	24.0825	-0.212068	0.0400208	0.128761
PLIN4	0.515429	1.03491	1.00566	0.000259628	0.00232243
NELL2	0.47283	0.690184	0.545661	0.010905	0.0496073
CASP1P2	0.259731	0.386104	0.571971	0.00208914	0.0131806
CDS1	16.7118	11.3074	-0.563596	0.0145814	0.0618298
AC090527.4	0.348037	0.242193	-0.523081	0.00295647	0.017465
IL15RA	7.14156	8.94986	0.325627	0.00248888	0.0151711
SNHG11	3.65935	3.04217	-0.266487	0.0452164	0.140271
SPINT1	99.3625	72.671	-0.451322	0.000741532	0.00561757
BEX1	1.01194	5.31136	2.39196	0.0424067	0.134311
IFITM3P4	0.872071	1.11198	0.350608	0.0463202	0.142647
PINLYP	0.245637	0.46732	0.927883	1.1074e-07	2.84302e-06
HIVEP1	3.94272	4.80247	0.284585	0.0129982	0.0566563
ZBTB8A	1.14816	1.35482	0.238779	0.0252656	0.0928719
RNASE1	73.0065	97.0341	0.410467	0.0105865	0.0485009
WNT9A	0.608283	1.01671	0.741097	0.000119164	0.00120056
AC107464.2	0.121973	0.219738	0.84922	1.55238e-06	2.848e-05
PLVAP	54.5063	94.7908	0.798323	0.000377058	0.00318775
TRAV12-2	0.336517	0.909586	1.43453	0.000105522	0.00108636
TOMM34	37.3582	27.2272	-0.456377	0.000801019	0.00597762
PRRT3-AS1	3.24478	2.79271	-0.216455	0.0280633	0.0999749
SPP1	41.655	45.9416	0.141312	0.0158766	0.0661199
LILRB1	0.479286	1.69248	1.82018	1.2647e-12	3.92088e-10
PSMD3	75.4711	32.3457	-1.22235	0.00939293	0.0441134
ATAD3A	12.8956	10.7828	-0.258143	0.00427434	0.0236261
SVIL	10.6735	13.4024	0.328458	0.00669951	0.0338667
AC008149.1	0.176412	0.256672	0.540975	0.0111366	0.0506138
AC092171.2	5.45672	3.99935	-0.448266	0.00884185	0.0420249
AC073575.1	0.495252	0.823355	0.73335	0.0124752	0.0551522
F2RL2	3.7117	9.33164	1.33005	9.10169e-05	0.000960028
FILIP1	0.525836	1.34144	1.3511	1.26334e-07	3.18987e-06
KRT18	243.986	216.684	-0.171203	0.0420356	0.133222
CR2	1.09013	3.13852	1.52559	0.00341063	0.0196641
SLC17A7	0.122037	0.190819	0.644891	0.000294363	0.00258778
ZSWIM4	7.4823	10.6503	0.509336	0.00044357	0.00367285
PLPP3	8.38601	12.8016	0.610264	0.000228718	0.00209021
PCED1B	2.41064	4.29586	0.833529	0.00232136	0.0143355
AC021242.3	0.0906178	0.134359	0.568229	0.0215175	0.0828235
RNA5SP92	0.328356	0.512616	0.642618	0.0248848	0.0920941
TRAV30	0.205367	0.569863	1.47241	0.00646669	0.0330045
TOP2A	93.7411	47.945	-0.967302	0.00387081	0.021804
CAV1	16.0609	18.1919	0.179739	6.58905e-09	2.66742e-07
LINC01106	1.31761	0.869779	-0.5992	0.00831949	0.0400159
TRIM22	4.42241	11.5927	1.39032	5.10095e-07	1.07608e-05
MXRA7P1	0.571818	1.06244	0.89375	0.000119164	0.00120056
AP006748.1	0.389356	0.19713	-0.98194	0.0394659	0.128145
TRAJ42	0.098729	0.211604	1.09982	0.0187818	0.0749314
ADCK5	6.96137	5.21631	-0.416342	0.0141707	0.0604437
LINC00957	0.665568	1.02529	0.62338	0.0311206	0.10752
AC012182.1	0.098514	0.182658	0.890744	0.0177918	0.0718598
FAM163A	0.111729	0.182112	0.704821	0.00536591	0.0283481
TST	35.1803	25.1022	-0.486956	0.000832373	0.0061572
CYTOR	2.83551	4.10121	0.532441	0.00487084	0.0262826
IGKV3D-7	0.160833	1.60913	3.32265	0.00136142	0.00922886
TRAJ17	0.0972667	0.276391	1.50669	0.0139328	0.059867
LPXN	3.07466	8.23043	1.42054	5.83425e-13	2.30472e-10
CHRNE	0.238808	0.52293	1.13076	7.06147e-06	0.000104945
MIR6784	2.11385	1.33701	-0.660871	0.00950193	0.0446168
INSR	11.4396	15.775	0.463609	0.00285707	0.0169884
CD226	0.155671	0.344022	1.14401	1.67401e-06	3.0303e-05
XCR1	0.114345	0.551313	2.26948	1.39015e-07	3.4496e-06
NUDT9P1	0.124929	0.160831	0.364441	0.0489737	0.14854
ABHD8	4.35048	5.00601	0.202489	0.0441346	0.137928
HCG15	0.489212	0.251349	-0.960768	0.0452164	0.140271
SUSD6	11.6271	15.7716	0.439839	0.000520741	0.00418575
MRPL51	30.4962	23.9356	-0.349472	0.00857716	0.0410502
MPEG1	2.45902	9.19154	1.90222	1.74839e-12	4.50755e-10
IGLV3-9	3.73227	22.702	2.60469	0.000185492	0.00174935
SH3BGRL	31.9612	47.7049	0.577816	0.00015524	0.00150401
SPEG	0.543554	0.947049	0.801015	0.0266331	0.0964084
CEBPA-DT	2.92758	1.32729	-1.14122	0.00503114	0.0269693
BPGM	5.50754	7.94075	0.527869	3.8948e-06	6.30063e-05
EML4	23.1151	19.9238	-0.214344	0.0112319	0.0508485
EDNRB	3.0565	5.01485	0.714328	0.0016269	0.0107315
CD244	0.134383	0.597807	2.15333	3.31116e-09	1.54765e-07
NAIF1	3.33686	2.57045	-0.376467	0.000238621	0.00216616
ARPC4-TTLL3	0.152199	0.200649	0.398711	0.00911372	0.0430166
MIR770	0.0404435	0.244961	2.59857	0.00176892	0.0115194
AC073534.1	0.132297	0.206054	0.639239	0.0441346	0.137928
HNRNPA1P21	0.478758	1.34422	1.4894	9.83872e-11	9.60039e-09
H4C3	1.92956	1.47516	-0.387394	0.0203793	0.0795173
AC012447.1	0.0964191	0.147924	0.617461	0.00666328	0.0338373
AC002480.2	0.0530298	0.225356	2.08733	3.33619e-05	0.00040172
C4orf46	4.49685	3.42589	-0.392436	0.00649256	0.0330045
Z99129.1	0.294791	0.429985	0.544594	0.0251357	0.0928719
SIRT7	6.4084	5.5885	-0.197504	0.0463202	0.142647
TRBV5-5	0.0454019	0.283864	2.64437	3.20158e-07	7.10265e-06
SHROOM4	1.54185	2.60046	0.754105	0.00125954	0.00865077
FAM13B	3.39863	4.59914	0.436409	0.00168668	0.0110603
DEDD	14.8195	11.625	-0.350265	0.000142219	0.00139776
FCER1A	0.192168	1.62606	3.08094	6.98862e-08	1.92105e-06
FCRL6	0.0738242	0.390821	2.40434	3.09564e-10	2.34007e-08
COL6A1	38.4077	88.2064	1.19949	4.24068e-07	9.10279e-06
AL683807.1	0.165424	0.441811	1.41726	9.32603e-07	1.82002e-05
AOAH	0.844346	3.43081	2.02264	1.68161e-10	1.43505e-08
TSHZ3	0.652134	2.12639	1.70516	2.07381e-13	1.20933e-10
AL022326.2	0.10906	0.169061	0.632427	0.024144	0.0902252
OSTN-AS1	0.0346097	0.177867	2.36155	0.00730637	0.0363567
CFLAR-AS1	0.47486	0.686285	0.531307	0.00884185	0.0420249
CIRBP	11.0428	13.993	0.341601	0.00187815	0.0120829
AL139147.1	0.0982151	0.269396	1.45571	7.85146e-06	0.000114463
MIR4502	0.200006	0.0606622	-1.72117	0.00129629	0.00889572
HCFC2	2.078	2.87599	0.468862	0.000259628	0.00232243
PRKACB	4.54325	6.57161	0.532522	0.00967964	0.0451483
IL17B	0.0759149	0.231857	1.61078	5.06668e-06	7.93435e-05
TRBV12-4	0.0807011	0.376863	2.22338	4.22271e-05	0.000494372
SUCLG2-AS1	0.235208	0.349248	0.570318	0.0187694	0.0748943
IFNAR1	11.8014	13.7821	0.223841	0.00997404	0.0462484
ADGRL4	4.66825	9.73054	1.05964	5.4228e-07	1.1313e-05
LINC02202	0.0568883	0.160056	1.49237	4.50742e-09	1.9927e-07
CC2D2B	0.0915859	0.133921	0.548184	0.0078246	0.0381829
CBFA2T3	0.390319	1.50463	1.94669	1.38661e-09	7.64886e-08
MACORIS	0.0786216	0.223565	1.5077	0.000116173	0.00117916
BANK1	0.924439	1.59192	0.784116	0.0122645	0.0542891
TBC1D2B	5.26781	6.62236	0.330143	0.0105865	0.0485009
USH1C	17.1671	14.3114	-0.262485	0.0311206	0.10752
SFRP1	0.190348	3.61705	4.2481	1.91026e-09	9.97573e-08
MIR193A	0.0933742	0.215866	1.20904	0.0451018	0.140271
PODN	1.66225	11.8995	2.83969	8.98711e-11	8.91143e-09
SPOCK2	3.64835	11.0618	1.60027	1.34894e-07	3.35754e-06
UFD1	5.97248	5.18791	-0.203178	0.0335948	0.114057
AKR7L	4.07816	2.60615	-0.645997	0.0344557	0.116238
ARHGDIB	21.9304	44.4833	1.02033	3.30604e-07	7.24253e-06
AC012313.2	0.447826	0.818768	0.870516	0.0150026	0.0633086
STK32B	0.356761	0.522781	0.551247	2.79138e-06	4.74767e-05
DIS3L	6.11857	5.04384	-0.278672	0.00669951	0.0338667
RPL23AP82	0.841252	0.953882	0.181272	0.0280633	0.0999749
ASF1A	8.1882	6.63797	-0.302805	0.0463202	0.142647
ATRNL1	0.0679246	0.182025	1.42213	0.00713105	0.0355131
NXPH3	0.117544	0.307096	1.38549	3.74868e-05	0.000444183
CATSPER1	0.140524	0.408716	1.54028	0.000124577	0.00124689
PM20D2	12.6407	9.19297	-0.459474	0.00806869	0.0390319
PKD2L1	0.110189	0.163201	0.566665	0.00471513	0.0256003
IRAK1	56.348	43.659	-0.368085	0.00338599	0.0195267
IGLL5	8.68583	56.0392	2.6897	0.000201247	0.00187912
TM6SF1	0.186447	0.656284	1.81555	1.57026e-12	4.32121e-10
TRG-AS1	0.152173	0.506031	1.73351	2.00518e-10	1.65356e-08
SLC25A42	1.20814	1.66752	0.464923	0.00130692	0.00891615
FBLN2	3.15988	18.8985	2.58033	2.94869e-11	3.862e-09
HEBP1	8.20374	6.7621	-0.278811	0.0463202	0.142647
MARCHF1	0.697517	1.33104	0.932253	1.70421e-05	0.000224405
ILF3	27.0907	23.1438	-0.227171	0.00295647	0.017465
EGR1	55.584	86.0683	0.630811	0.0239586	0.0895457
ZBTB45	7.71186	6.06385	-0.346845	0.00554064	0.0291392
MUC6	21.8478	126.772	2.53668	0.0452164	0.140271
ZRSR2	5.11246	6.14593	0.265613	0.0172706	0.0703814
SIGLEC5	0.0496574	0.172315	1.79496	7.10345e-09	2.83351e-07
MRPL9	20.3899	15.3056	-0.413788	0.000176861	0.00168416
NECAB1	0.101111	0.269592	1.41483	1.74978e-07	4.23893e-06
SUMO4	0.426828	0.527921	0.306668	0.0209417	0.0810917
TLR10	0.0917178	0.723072	2.97887	2.42204e-09	1.19598e-07
AP003071.4	0.0822847	0.462098	2.4895	1.89952e-09	9.97573e-08
FBXL6	12.6152	9.18609	-0.457641	0.0122645	0.0542891
AC022795.1	0.225721	0.239444	0.0851489	0.0452164	0.140271
AC004467.1	0.0848311	0.16604	0.968869	0.032956	0.112559
AC113208.1	0.156645	0.0773854	-1.01737	0.0204464	0.0797283
CYB5B	17.7142	13.4213	-0.400377	0.0252656	0.0928719
PTGS2	4.85286	11.2144	1.20845	0.0311206	0.10752
PPAT	5.40729	3.96108	-0.449012	0.00108528	0.00766455
ADGRL2	7.3063	7.99476	0.129914	0.000361934	0.00308008
ILK	1.75868	2.07053	0.235501	0.01377	0.0591882
ZNF592	11.4752	9.75567	-0.234206	0.0327523	0.111941
TCAF2	0.585802	0.995647	0.765221	0.000933299	0.00676483
SNORA71A	3.83477	2.77816	-0.465009	0.0497669	0.14987
GZMH	0.565125	3.77653	2.74042	3.03459e-08	9.45588e-07
VASH1	2.00517	3.68334	0.877287	5.70077e-06	8.74285e-05
TULP4	6.44658	5.21881	-0.304812	0.0380875	0.124795
CLNK	0.0669458	0.251938	1.912	2.82842e-08	8.91554e-07
FASLG	0.260872	0.710244	1.44497	6.30471e-05	0.000699977
TNC	7.0912	17.7741	1.32568	5.4228e-07	1.1313e-05
AMPD3	1.821	2.87293	0.657795	3.93298e-05	0.000463554
FAM229B	0.81167	1.36138	0.746101	0.00135591	0.00919406
DHX15	21.538	18.9885	-0.181763	0.0327523	0.111941
TRAJ34	0.136135	0.51074	1.90755	0.000422861	0.00353592
AC008676.1	0.0953908	0.211552	1.14909	0.000333351	0.00287581
NOVA1	0.0528428	0.255325	2.27256	9.57114e-09	3.56256e-07
FAM114A1	11.1751	13.7738	0.301633	0.00649256	0.0330045
ADAP2	2.05311	3.73941	0.864997	3.29978e-06	5.47549e-05
C1orf159	3.81753	2.84501	-0.424207	0.00387081	0.021804
SAT1	140.016	171.692	0.294237	0.00831949	0.0400159
FAM89B	9.86745	11.5221	0.223661	0.0463202	0.142647
CERS4	3.46766	4.04439	0.221959	0.0400208	0.128761
AC010226.1	0.485153	0.610543	0.331654	0.00590536	0.0306883
AC012146.2	0.0995842	0.212273	1.09193	0.00660697	0.0335652
GMFG	2.62049	7.37569	1.49294	8.20634e-11	8.30536e-09
ITPKB	4.30647	6.04483	0.489196	0.00044357	0.00367285
CLEC1A	0.421574	1.02738	1.28511	1.00195e-09	5.85676e-08
RGS2	10.7117	28.3414	1.40372	6.50798e-07	1.32167e-05
TCFL5	6.89113	5.02869	-0.454557	0.00316468	0.0184502
DTNA	0.341694	0.567489	0.731888	0.000832373	0.0061572
PTCHD1	0.0563279	0.0858786	0.608449	0.00216409	0.0135592
MMP11	6.3748	22.008	1.78758	8.69772e-05	0.000924987
SMARCD3	1.17016	1.66221	0.506392	0.00194623	0.0124471
LHFPL6	3.66391	11.3934	1.63675	1.83658e-10	1.54576e-08
TRBV28	1.76238	7.03896	1.99784	1.62842e-09	8.70816e-08
GIMAP8	1.1649	3.15933	1.43941	8.88694e-09	3.35893e-07
PJA2	15.2523	22.517	0.561993	6.1252e-07	1.25329e-05
BCL11A	2.23287	1.25848	-0.827213	0.00554064	0.0291392
PNPO	12.9695	10.2788	-0.335448	0.0141707	0.0604437
GDI2	72.0641	61.3498	-0.232221	0.010905	0.0496073
MUSK	0.0492581	0.202582	2.04007	0.000109973	0.00112368
LINC01094	0.27196	0.636196	1.22607	1.86641e-07	4.46845e-06
ADCYAP1	0.0707969	0.441054	2.6392	2.82054e-05	0.000346965
LDAH	6.52119	4.75144	-0.456772	0.000176861	0.00168416
HCN2	0.403093	0.557455	0.467744	0.00248888	0.0151711
CCDC188	0.205221	0.323785	0.657856	0.0273403	0.0981701
CCDC102B	0.455354	0.935635	1.03896	0.000142219	0.00139776
MYCT1	1.27713	2.80076	1.13291	1.26334e-07	3.18987e-06
NFAM1	0.702902	1.91205	1.44372	1.27898e-09	7.16816e-08
MIR4489	0.510311	0.820679	0.685442	0.0243447	0.0909057
AC211429.1	0.523431	0.761032	0.53996	0.0231942	0.0877331
PABPC4L	0.154238	0.333041	1.11054	2.91565e-07	6.52742e-06
RN7SL219P	0.121955	0.0832659	-0.550545	0.0400236	0.128761
POLR1B	9.47724	6.4178	-0.562387	4.84687e-06	7.59498e-05
TOR1AIP1	6.31619	7.40389	0.229229	0.00967964	0.0451483
DHX29	7.57321	8.52113	0.170141	0.0353351	0.11826
DCUN1D1	5.50768	4.79869	-0.198804	0.0380875	0.124795
FGFBP2	0.239899	0.313627	0.386626	0.000129419	0.00129377
GCSAML	0.0278613	0.179345	2.6864	2.28094e-09	1.1401e-07
CD80	0.230057	0.65631	1.51238	3.57799e-09	1.66285e-07
ELAVL4	0.0694954	0.249176	1.84218	1.1486e-05	0.000159025
AC104447.1	1.98498	1.61375	-0.298705	0.0311206	0.10752
PM20D1	0.174069	0.284589	0.709219	0.00427434	0.0236261
ATP6V1E2	1.15643	0.843144	-0.455821	0.00471513	0.0256003
ASAP1	6.51384	7.77968	0.256204	0.0239586	0.0895457
PSMD1	38.995	32.8282	-0.248354	0.0105865	0.0485009
AC108463.3	0.252739	0.382368	0.597315	0.0304965	0.106157
IVD	12.7822	9.48839	-0.429897	0.00758706	0.0372987
AC018755.4	0.260184	1.2649	2.28142	3.50825e-06	5.77447e-05
AC021188.1	0.143875	0.423291	1.55684	7.79713e-07	1.55511e-05
KCNS1	0.338384	0.503786	0.574147	0.0154342	0.0647065
FYB1	2.13183	6.83651	1.68117	6.83516e-11	7.3424e-09
RN7SL280P	0.234211	0.373137	0.671901	0.0116065	0.0520539
RBBP8NL	2.9282	1.54638	-0.921115	0.00216409	0.0135592
PKIA	0.790409	0.848746	0.102733	0.00224148	0.0139406
MARVELD1	10.0899	14.5086	0.523989	0.00316468	0.0184502
AC009560.2	0.0488966	0.147638	1.59426	0.000648888	0.00503886
AL589647.1	0.151615	0.165878	0.129713	0.022106	0.0843691
ZNF813	0.83564	1.08112	0.371573	0.00590536	0.0306883
PPA2	10.6737	9.21682	-0.211724	0.0273403	0.0981701
HLA-A	332.056	429.7	0.371902	0.0259417	0.0944779
DAP3	20.714	16.7969	-0.302411	0.000933299	0.00676483
CD7	3.86146	6.17718	0.677804	7.85146e-06	0.000114463
PEBP1	87.5032	68.6191	-0.350726	0.0129982	0.0566563
CSDC2	0.261438	0.918816	1.81331	2.1297e-08	6.99204e-07
TMEM91	0.840725	1.13999	0.439321	0.00427434	0.0236261
TRAJ33	0.190871	0.576492	1.59471	0.00568646	0.029874
CBX8	1.85945	1.38308	-0.426984	0.00536591	0.0283481
MRPL17	18.6005	15.8244	-0.233189	0.0198299	0.077995
DSE	1.2575	2.1955	0.803985	5.74355e-05	0.000646169
TSHZ2	1.18009	2.22958	0.917879	0.00068612	0.00527612
SSB	17.6125	13.2313	-0.412653	0.00187815	0.0120829
CCDC80	1.09323	10.4304	3.25413	1.2332e-11	1.98707e-09
AL645504.1	0.110697	0.217109	0.971807	0.00040907	0.00342528
TNFSF13B	2.06069	5.68433	1.46386	1.84543e-08	6.18308e-07
LILRA6	0.186871	0.570077	1.60911	1.28823e-10	1.16857e-08
ITPR1	1.10021	2.77396	1.33416	5.25075e-09	2.25221e-07
RYR2	0.120637	0.367759	1.60809	0.000113971	0.00115824
VN1R108P	0.30311	0.406243	0.422502	0.0295584	0.103791
SLC24A3	1.32366	5.44119	2.03939	4.01177e-08	1.19388e-06
SEPTIN8	7.34595	8.45484	0.202829	0.0380875	0.124795
AKR7A2	25.184	20.7064	-0.282426	0.00967964	0.0451483
LIFR-AS1	0.150777	0.234472	0.636995	0.00130692	0.00891615
KDR	4.26284	6.94941	0.705077	0.00135591	0.00919406
AKT3-IT1	0.0485235	0.182313	1.90966	2.55555e-05	0.000318527
CCDC8	0.650751	0.986576	0.600324	3.25504e-08	1.00028e-06
C19orf54	7.13747	5.89973	-0.274764	0.00590536	0.0306883
COL4A5	2.01529	2.46176	0.288702	0.0209417	0.0810917
AC116914.1	0.220993	0.375089	0.763232	0.0410178	0.131047
ARHGAP23	8.80672	12.5461	0.510558	0.00572041	0.0298985
GGCT	29.6259	21.7984	-0.442638	0.0203793	0.0795173
LINC01081	0.0589916	0.172889	1.55127	0.000472679	0.00388615
AP001528.1	0.192049	0.516482	1.42724	1.58017e-06	2.87958e-05
LOXL4	0.900225	2.39751	1.41318	3.2431e-05	0.000390704
C15orf41	2.02507	1.6422	-0.302348	0.0122645	0.0542891
HLA-DPB2	0.124717	0.292342	1.229	5.88336e-05	0.000660079
NCF1	0.378189	1.29419	1.77487	1.27898e-09	7.16816e-08
MAGEH1	2.38872	4.95226	1.05185	1.67401e-06	3.0303e-05
KCNIP2-AS1	0.277676	0.230031	-0.271576	0.0497669	0.14987
RAB1C	0.45781	0.616969	0.43045	0.0102763	0.0473808
LIN7A	0.34146	0.556346	0.704266	1.53697e-07	3.7719e-06
AC136628.3	0.575232	1.33473	1.21433	2.12224e-07	5.00268e-06
LSM6	5.14988	4.25266	-0.276172	0.0133792	0.0578845
RBMS2	7.33091	9.46384	0.368433	0.00413582	0.0229954
RPL7AP28	0.0592604	0.306749	2.37192	5.97178e-05	0.000669386
SIRPB2	0.182473	0.597829	1.71205	1.40957e-12	4.15943e-10
TSPAN11	0.770391	2.51277	1.70561	2.60454e-10	2.01868e-08
SYNDIG1	0.265194	1.45424	2.45515	1.34894e-07	3.35754e-06
VRK1	5.88543	4.90092	-0.264097	0.0463202	0.142647
ESR1	0.0623412	0.216228	1.79429	3.74261e-08	1.12471e-06
ACP2	13.506	15.3657	0.186108	0.0129982	0.0566563
MFSD1	9.86454	13.3178	0.43303	9.10169e-05	0.000960028
HHIPL1	0.344842	0.571388	0.728535	0.000104209	0.0010742
BEX2	1.75429	2.60062	0.567971	0.0147505	0.0625006
MAZ	31.7345	21.4355	-0.566049	0.00168668	0.0110603
IGHV1OR16-3	0.108864	0.543131	2.31877	0.0269586	0.0975576
RNF122	2.23933	3.69657	0.723118	3.29978e-06	5.47549e-05
MCTP1	0.524843	1.38112	1.39588	1.10934e-08	4.04917e-07
MYBBP1A	15.523	12.2716	-0.339089	0.00216409	0.0135592
AL392172.1	3.97221	3.17061	-0.325183	0.0362333	0.120525
TOMM40	29.6031	20.9918	-0.495921	1.79232e-05	0.00023412
PPM1M	2.28111	3.68836	0.693246	1.02062e-05	0.000143003
AC023043.4	2.71209	1.76454	-0.620115	0.00362112	0.0206396
TM4SF18	1.93362	2.78989	0.528905	0.0400208	0.128761
DDOST	89.8071	73.4189	-0.290678	0.00295647	0.017465
LINC02157	0.0537565	0.100674	0.90518	0.000150427	0.00146901
RNU6-877P	0.48438	0.967837	0.998625	3.57781e-05	0.000425791
RPS6KA6	0.0721585	0.115007	0.672483	6.68057e-05	0.000735373
AC004233.2	3.09812	2.05236	-0.59411	0.0288026	0.101882
TMEM184A	8.04045	6.4089	-0.3272	0.0410178	0.131047
TOMM22	21.5865	17.3533	-0.314922	0.00248888	0.0151711
PAIP2	9.39891	10.5387	0.165131	0.0430744	0.135619
MTND4P14	0.246596	0.365536	0.567867	0.0335948	0.114057
POU4F1	0.0227117	0.310629	3.77368	0.0049128	0.0264949
CPXM1	1.94853	6.93867	1.83227	5.6108e-10	3.76492e-08
ESPL1	6.90452	4.68177	-0.560486	0.00285707	0.0169884
COX10	6.67078	5.5413	-0.267631	0.0154342	0.0647065
AC002511.2	0.173672	1.05676	2.60521	0.00239612	0.014768
FCSK	4.64964	3.5216	-0.400887	0.01377	0.0591882
ELOVL4	0.891762	1.00807	0.176863	0.000119164	0.00120056
RHBDL3	0.124121	0.131979	0.0885627	0.00112665	0.00787496
TNFRSF18	1.97024	2.76703	0.489963	1.87775e-06	3.35938e-05
BPIFB1	10.6791	110.477	3.37088	0.000142219	0.00139776
C14orf28	1.17435	1.42554	0.279647	0.0252656	0.0928719
ELANE	0.0266036	0.152466	2.5188	1.69044e-07	4.12785e-06
AC012313.5	0.375154	0.442342	0.23768	0.0203793	0.0795173
MADCAM1	0.239303	0.745673	1.6397	0.000500369	0.0040459
GLT8D2	0.983686	3.28848	1.74115	2.00949e-11	2.87816e-09
ATP5MC1	24.279	16.8657	-0.525615	0.000461807	0.0038006
AC015802.3	0.194366	0.277152	0.511906	0.0221068	0.0843691
SLC25A10	9.05777	5.98313	-0.598254	0.000184667	0.00174291
THBS3	3.8798	5.13432	0.404191	0.0380875	0.124795
AC055855.2	0.684396	0.526402	-0.378666	0.0239586	0.0895457
LYST	1.97936	2.75552	0.477286	0.00456388	0.0249172
C20orf27	14.8376	11.4109	-0.378849	0.0167946	0.0689002
C1orf54	2.23291	4.38253	0.972838	1.59759e-08	5.48783e-07
PALLD	10.1052	22.905	1.18057	1.38172e-08	4.83444e-07
AL354766.2	0.681293	0.73622	0.111861	0.0211576	0.0818758
LIN9	3.46394	2.6088	-0.409027	0.000563792	0.00447019
LGMNP1	0.225116	0.377079	0.744196	0.000563792	0.00447019
TARBP1	9.16181	6.58616	-0.476195	0.00758706	0.0372987
TMEM68	3.41714	2.60374	-0.392202	0.000969351	0.00696431
PIGU	15.8666	13.4209	-0.241503	0.0105865	0.0485009
AC005244.1	0.206779	0.316892	0.615901	0.000240104	0.00217801
AC098934.3	2.4646	3.11622	0.33844	0.0353351	0.11826
CLECL1	0.0861043	0.387154	2.16875	1.15488e-08	4.20286e-07
HLA-DPB1	24.1549	69.8146	1.53121	1.18293e-07	3.02424e-06
TYRO3	2.38477	1.71312	-0.477221	0.0105865	0.0485009
FGF10	0.122988	0.479328	1.9625	1.58017e-06	2.87958e-05
SEC24D	8.94413	10.4358	0.22253	0.0122645	0.0542891
TACC1	11.539	16.5909	0.523876	0.00519612	0.027662
CNKSR2	0.0152973	0.137205	3.16499	6.42849e-08	1.79815e-06
TUBB8P2	0.263378	0.165739	-0.66822	0.0198847	0.078135
ODF3B	5.67945	10.1656	0.839866	4.84687e-06	7.59498e-05
PRPF40A	19.6508	16.6831	-0.236198	0.00068612	0.00527612
AC011377.1	0.0536946	0.162258	1.59544	0.000117476	0.00119189
CCNB2	18.2945	12.3526	-0.566596	0.000713333	0.00543927
POLR1A	8.79615	7.17679	-0.293532	0.00997404	0.0462484
AC015712.7	0.173776	0.349147	1.0066	0.00413582	0.0229954
GRID1	0.159229	0.413958	1.37838	2.41118e-07	5.53465e-06
GPR174	0.172859	1.62564	3.23335	1.5468e-08	5.38129e-07
MIR3065	0.219313	0.0897191	-1.28951	0.00406612	0.0227006
CAMK1D	2.70189	3.20941	0.248337	0.000713333	0.00543927
PIGC	4.84629	3.95025	-0.294937	0.0024038	0.014768
RGL1	2.79698	5.02831	0.846202	1.88469e-05	0.000244898
TCF21	0.377151	1.36323	1.85382	1.07673e-10	1.01428e-08
AL607035.1	12.396	17.2476	0.476523	0.0215175	0.0828235
GBP1P1	0.695094	2.03307	1.54838	3.98594e-07	8.60878e-06
GSS	31.6668	25.5902	-0.30738	0.0024038	0.014768
PLAAT4	22.7097	61.9104	1.44687	7.9394e-05	0.00085775
SAMD11	0.982649	1.3232	0.429288	0.00040907	0.00342528
SMYD5	11.5165	9.54871	-0.270329	0.00125954	0.00865077
SLC25A33	5.53679	3.95413	-0.485691	0.00967964	0.0451483
AC044849.1	0.141369	0.238372	0.753754	0.00143276	0.00964571
COA6	15.9363	11.795	-0.434139	0.00108528	0.00766455
HLX	0.607869	1.20756	0.990264	1.67401e-06	3.0303e-05
KLHL38	0.0772901	0.231963	1.58554	2.82252e-05	0.000347034
AC087294.1	0.338543	0.262664	-0.36612	0.0141707	0.0604437
DCSTAMP	0.0811505	0.226532	1.48104	2.51451e-07	5.76641e-06
DARS2	22.0332	14.8413	-0.570066	5.40151e-06	8.33609e-05
WDR13	6.22455	7.83435	0.331845	0.0353351	0.11826
MARCO	0.44581	1.64002	1.87922	9.68768e-06	0.000136755
MACROH2A2	3.42141	3.91892	0.195865	0.000659862	0.00510144
AC103563.1	0.179037	2.0184	3.49488	9.2377e-05	0.000973955
WTIP	0.454575	0.64576	0.50648	0.000108988	0.00111501
ANKRD53	0.243016	0.418301	0.783491	0.000659862	0.00510144
SPINK1	108.378	152.645	0.494115	0.0252656	0.0928719
DLL1	3.95247	6.61127	0.742174	0.000832373	0.0061572
RHOQ	6.10287	7.62287	0.320847	0.0452164	0.140271
C9orf152	20.3574	11.5754	-0.814497	0.0390441	0.126826
LRRC25	0.979732	2.90622	1.56869	8.28279e-12	1.43874e-09
CHRNA1	0.320699	0.483133	0.591203	0.00116945	0.00812317
AC005180.1	0.0515816	0.338464	2.71407	3.61169e-07	7.86289e-06
LURAP1	0.387694	0.430718	0.151824	0.0203793	0.0795173
CBLB	3.77265	4.79732	0.346649	0.00884185	0.0420249
KLRC1	0.0959743	0.277222	1.53032	2.70179e-05	0.00033488
AC121493.1	0.378254	0.495802	0.39041	0.0362333	0.120525
ZNF555	0.577228	0.76878	0.413428	0.00691229	0.0346279
IL7R	2.2924	7.63142	1.73509	1.91026e-09	9.97573e-08
CBY3	0.153717	0.209266	0.44506	0.0301116	0.105492
AC005703.6	0.193961	0.255004	0.39475	0.000586523	0.0046205
CLIC4	24.5301	44.9172	0.872716	4.11471e-06	6.59538e-05
RNF152	1.23811	2.01164	0.700235	2.66787e-05	0.000330842
EIF3I	92.3451	80.7531	-0.193518	0.0327523	0.111941
EMC6	4.06107	3.35736	-0.274536	0.0177583	0.0717479
ZNF781	0.0904614	0.199939	1.14419	2.79138e-06	4.74767e-05
AL360219.2	0.320407	0.526617	0.716851	0.000361934	0.00308008
TMEM253	0.407269	0.307712	-0.404402	0.0172706	0.0703814
AC018445.4	0.0716888	0.117561	0.713589	0.000704448	0.00541027
C8orf48	0.124518	0.198571	0.673299	3.2431e-05	0.000390704
CEACAM21	0.242762	0.713599	1.55557	2.42204e-09	1.19598e-07
MIR548P	0.0628712	0.2485	1.98278	0.000168766	0.00162094
PPRC1	20.9602	15.9252	-0.396338	0.000259628	0.00232243
BUB1	10.184	6.97056	-0.546961	0.00108528	0.00766455
LYAR	12.024	10.2256	-0.233724	0.0319276	0.109612
IGKV1-13	1.90576	2.48063	0.380336	4.50584e-05	0.000524013
AFF1	8.36253	10.2692	0.296309	0.00831949	0.0400159
PCMT1	20.6758	18.2747	-0.178102	0.0400208	0.128761
HLA-DRB1	130.889	249.269	0.929363	0.000610093	0.0047724
FGF14	0.0170807	0.529121	4.95316	3.74261e-08	1.12471e-06
RNF24	5.73245	7.15136	0.319066	0.0259417	0.0944779
AL591846.1	0.299717	0.444479	0.568514	0.0123554	0.0546619
RET	0.520549	1.015	0.963367	8.3105e-05	0.00088999
PSD	0.429499	0.652952	0.60432	0.0227099	0.0860341
KIF20A	9.08641	7.11372	-0.353107	0.01633	0.06756
FILIP1L	6.19042	13.3598	1.10979	2.56932e-07	5.84288e-06
TAGLN	9.77288	39.8465	2.0276	6.83516e-11	7.3424e-09
LAMA2	1.18863	4.20486	1.82276	1.28452e-08	4.57273e-07
TMEM30A	32.6452	38.6787	0.244667	0.0420356	0.133222
CENPM	6.58388	4.76381	-0.466821	0.0133792	0.0578845
PPIP5K1	3.07062	2.20012	-0.480946	0.000461807	0.0038006
TNFSF18	0.22942	0.56929	1.31118	0.00168668	0.0110603
MSMB	6.92523	46.8123	2.75695	0.00870879	0.041643
AL596244.1	0.617733	0.856265	0.471075	0.00456388	0.0249172
TRANK1	3.04528	4.8291	0.665178	0.000119164	0.00120056
AJAP1	0.0724173	0.147609	1.02738	0.00471513	0.0256003
ZBTB4	11.6363	15.6344	0.426095	0.000864847	0.00635709
SLC16A1	20.6165	15.3104	-0.429289	0.0380875	0.124795
PRPF40B	1.01729	0.70913	-0.520606	0.00208914	0.0131806
ANKRD29	1.21232	2.06129	0.76577	0.0452164	0.140271
MRPS30-DT	0.310351	0.57825	0.897795	0.0239586	0.0895457
CHST10	0.777831	0.97939	0.332427	0.000969351	0.00696431
AL445524.1	7.3469	4.68728	-0.648384	0.000192792	0.00181053
BIN2	0.91675	2.93307	1.67781	9.10653e-13	3.23242e-10
LZIC	12.5206	10.9287	-0.196184	0.00112665	0.00787496
CD200	1.50951	4.14855	1.45853	1.19386e-08	4.29371e-07
AL161725.2	0.316144	0.191243	-0.725172	0.0429591	0.135619
MIR6867	1.94895	1.07327	-0.860679	0.0294432	0.103791
USP5	23.8454	19.8911	-0.261585	0.0280633	0.0999749
IGLV2-11	24.3473	103.978	2.09444	7.2431e-05	0.000787735
FTLP3	26.3956	31.6826	0.263394	0.0115673	0.0518874
ASPA	0.0838412	0.314887	1.9091	5.76385e-07	1.18929e-05
ZC3H8	2.33281	1.94908	-0.259274	0.00884185	0.0420249
ACAT2	6.06001	5.08641	-0.252674	0.0209417	0.0810917
ADAM19	2.22126	6.16905	1.47367	5.6108e-10	3.76492e-08
MCUR1	10.6133	8.23749	-0.365603	0.0400208	0.128761
LINC00565	0.101341	0.309235	1.60949	0.00649256	0.0330045
HAVCR1	0.901585	2.18201	1.27512	0.0424881	0.134534
AL158151.4	0.235991	0.293168	0.312994	0.0441346	0.137928
MRPL24	31.54	20.655	-0.610689	1.32143e-05	0.000178908
HIC1	0.954324	3.23482	1.76114	1.6373e-13	1.11391e-10
SLC35D3	2.22725	1.32141	-0.753189	0.0239586	0.0895457
IGFBP5	21.6691	82.3384	1.92593	5.25075e-09	2.25221e-07
GPR142	0.0908668	0.334922	1.882	0.00124683	0.00859726
C11orf21	0.0873306	0.237907	1.44584	3.66271e-08	1.11024e-06
ICAM1	11.3246	28.5724	1.33516	5.4228e-07	1.1313e-05
LINC01550	0.0661693	0.17913	1.43677	3.12131e-06	5.21824e-05
AC005180.2	0.0813841	0.438229	2.42886	5.30694e-06	8.25254e-05
EMX2	0.103486	0.220382	1.09057	0.00170104	0.0111485
COL2A1	0.0942373	0.199235	1.0801	0.0367303	0.121987
TSEN2	2.90861	2.3311	-0.319317	0.00201654	0.0128017
S1PR3	1.18443	3.60235	1.60474	9.23118e-10	5.55504e-08
AL606834.1	1.43648	2.00184	0.478793	0.0410178	0.131047
NR2F2-AS1	0.19059	0.263941	0.469742	6.91672e-05	0.000756945
GASK1B	5.22495	9.93089	0.926505	0.000113971	0.00115824
ZNF471	0.148959	0.382656	1.36113	2.18854e-10	1.78078e-08
MAML2	3.47584	6.13091	0.818739	3.51939e-07	7.67558e-06
CARD8	1.78021	2.68711	0.594012	0.000228718	0.00209021
AC234063.1	0.23743	1.24862	2.39476	3.83728e-05	0.000454023
PRR34	0.0994214	0.139177	0.485292	0.00691229	0.0346279
YBX2	4.91944	2.56402	-0.940086	0.000480732	0.00392078
AC124944.2	1.26695	0.868835	-0.544212	0.0327523	0.111941
AC084880.3	0.0921863	0.255825	1.47253	0.016503	0.0682181
AC090709.1	0.802253	0.216312	-1.89095	0.0214421	0.0828235
GPX8	2.60267	6.01056	1.20751	2.53981e-05	0.000316726
AC079945.2	0.0829008	0.163997	0.984209	0.0493361	0.149566
IL6ST	13.0242	25.9931	0.996937	2.06812e-09	1.05526e-07
AC007598.3	0.105835	0.207007	0.967863	5.74355e-05	0.000646169
AL391822.1	0.0626666	0.239444	1.93392	3.66736e-06	6.01054e-05
AMT	1.30903	1.88552	0.52647	0.0362333	0.120525
BLOC1S3	6.99049	5.97583	-0.226254	0.0319276	0.109612
SCN1B	0.506303	1.19093	1.23401	3.40406e-05	0.00040729
SCAF4	11.2083	9.27637	-0.272932	0.0167946	0.0689002
ATP2B4	10.7238	17.1845	0.680289	3.93298e-05	0.000463554
METTL2B	4.19431	3.56596	-0.234142	0.0380875	0.124795
RUBCNL	0.392354	0.887486	1.17757	2.41118e-07	5.53465e-06
PLPP4	0.194775	0.636564	1.7085	0.00831949	0.0400159
TTLL11	1.02475	1.17849	0.20167	0.0227099	0.0860341
MYB	10.3603	4.31375	-1.26406	0.00413582	0.0229954
SPON1-AS1	0.151014	0.256848	0.766236	0.0332036	0.113373
BEST1	0.246332	0.371723	0.593622	0.000586523	0.0046205
SEMA4G	16.9192	11.762	-0.524525	0.00649256	0.0330045
KLHL12	13.0178	9.95408	-0.387128	0.00427434	0.0236261
PLCL1	0.335428	0.770655	1.20008	1.18104e-06	2.2458e-05
UBIAD1	6.26475	5.74574	-0.124763	0.000741532	0.00561757
AL357079.1	1.03957	0.843299	-0.301876	0.0463202	0.142647
AC093535.2	0.429777	0.800829	0.897906	9.19405e-06	0.000131071
RCN3	8.97076	16.0612	0.840281	0.000108988	0.00111501
CSF2RB	1.76566	6.01425	1.76818	5.68496e-11	6.38698e-09
AC048351.2	0.0901073	0.142291	0.659126	0.0162424	0.0675281
KCNA5	0.109532	0.358185	1.70935	2.22784e-06	3.90023e-05
PDSS2	6.63493	5.84082	-0.183911	0.0227099	0.0860341
UBXN4	44.7668	39.2534	-0.189615	0.0246047	0.0911362
AC007998.3	0.181497	0.298623	0.718384	0.0172706	0.0703814
KCNN3	0.456151	1.02705	1.17092	6.34683e-06	9.59546e-05
IFNGR2	23.7419	26.7851	0.173998	0.0390441	0.126826
SYNE3	0.496966	0.822994	0.727735	0.00040907	0.00342528
C5orf24	9.70677	11.3106	0.220611	0.0246047	0.0911362
MED24	32.9119	16.9495	-0.957367	0.0203793	0.0795173
AC104966.1	0.056891	0.143908	1.33887	0.001121	0.00787496
CD96	0.784628	2.59329	1.7247	6.11036e-09	2.51099e-07
PTPRZ1	0.700709	1.56175	1.15627	0.0380875	0.124795
TMEM87A	12.7602	10.4671	-0.285794	0.010905	0.0496073
NVL	5.0334	4.31476	-0.222252	0.0209417	0.0810917
RNU5E-1	0.439679	1.10337	1.3274	0.0359573	0.120244
AC112487.1	0.0570966	0.119163	1.06146	0.0260242	0.0947642
R3HDM1	7.41731	6.10153	-0.281725	0.00691229	0.0346279
IGHV1OR15-2	2.10063	3.57989	0.76909	0.00257018	0.0156169
RRN3	13.0394	11.5376	-0.176533	0.0233271	0.0878153
CNIH3	0.380383	0.628263	0.723916	0.00125954	0.00865077
AP005900.1	0.057786	0.122657	1.08583	0.0424061	0.134311
HEBP2	10.0969	7.42582	-0.443291	0.000500369	0.0040459
AC099524.1	0.038233	0.215182	2.49267	4.57533e-08	1.34686e-06
TRAV4	0.22597	0.662819	1.55249	9.29566e-05	0.000979223
AL512625.1	0.273177	0.341616	0.322543	0.0335948	0.114057
CDCA8	18.8147	13.2695	-0.503744	0.000541874	0.00433004
AC007342.6	0.196652	0.256358	0.382519	0.0203793	0.0795173
HHIP-AS1	0.26548	0.520689	0.97182	0.000425998	0.00354521
PMS2P10	0.215305	0.294627	0.452505	0.0287681	0.101882
TRIM28	112.254	81.448	-0.462811	0.000933299	0.00676483
CFAP58-DT	0.100004	0.311306	1.63828	6.02059e-09	2.51099e-07
TRAJ38	0.114633	0.324864	1.50281	0.000702375	0.00539943
AL138899.2	0.162477	0.276859	0.76892	0.00215464	0.0135592
LENEP	0.172586	0.123004	-0.488611	0.00857811	0.0410502
SIRPB1	0.223264	0.6692	1.58369	8.78732e-07	1.72589e-05
C1orf35	4.56384	3.28005	-0.47653	1.25529e-05	0.000170899
AC005011.1	0.0888244	0.135766	0.61209	0.0416901	0.13297
AC112187.3	0.0669248	0.138141	1.04553	0.000194447	0.00182537
AC100788.1	0.189376	0.293485	0.632033	0.00997404	0.0462484
SLCO1C1	0.0640772	0.15062	1.23303	0.000169361	0.00162094
RBP7	1.64054	1.82217	0.151482	0.00151309	0.0100785
APOL2	10.5518	14.277	0.436211	0.00939293	0.0441134
RNF150	0.156543	0.992666	2.66475	1.62842e-09	8.70816e-08
TYSND1	5.29815	4.10807	-0.367029	0.0167946	0.0689002
SH3PXD2B	6.75787	11.5984	0.77928	0.000377058	0.00318775
CD1D	0.298034	1.12716	1.91915	4.30043e-11	5.06376e-09
PROK2	0.273161	0.680549	1.31695	0.00304601	0.0179709
AP001962.1	0.1047	0.143345	0.453233	0.0383108	0.125459
AC011595.1	0.0993843	0.189912	0.934239	0.00324975	0.0189127
NIBAN1	3.44859	8.66474	1.32915	8.48742e-08	2.26196e-06
AC113174.1	0.128527	0.200006	0.637974	0.0246111	0.0911362
TTK	7.22719	5.55441	-0.379801	0.00116945	0.00812317
TMEM9	13.2556	10.4105	-0.348566	0.0105865	0.0485009
CLDN5	4.27659	5.46301	0.353234	1.74978e-07	4.23893e-06
GLIPR1	1.81932	4.11427	1.17724	4.93443e-08	1.43023e-06
S100A4	50.9241	59.1403	0.215793	0.00967964	0.0451483
PLXDC2	1.81948	6.55702	1.84951	6.63163e-10	4.26304e-08
ST3GAL3	0.964164	1.27336	0.401293	1.88469e-05	0.000244898
GJA5	1.44666	3.07237	1.08663	1.98153e-05	0.000255027
RASGRP1	1.22361	2.68814	1.13546	0.000113971	0.00115824
JCHAIN	101.217	200.609	0.986934	0.0010453	0.00742731
PATJ	9.98275	8.1342	-0.295437	0.00441699	0.0242667
TIMP3	1.01199	3.23946	1.67856	1.38661e-09	7.64886e-08
IGLV7-43	9.0573	11.2123	0.307936	0.000426869	0.00355125
NUP214	9.56434	8.18701	-0.224328	0.0145814	0.0618298
INSRR	0.0295932	0.161702	2.45	0.0141707	0.0604437
NR2C2AP	9.06074	7.37542	-0.296904	0.01377	0.0591882
AQP9	0.723534	2.34251	1.69492	1.70421e-05	0.000224405
COL3A1	99.544	335.745	1.75396	6.11036e-09	2.51099e-07
TNS1	5.22204	17.9152	1.7785	6.63163e-10	4.26304e-08
ZNF737	0.862786	1.38967	0.687669	0.0016269	0.0107315
IPCEF1	0.20024	0.551091	1.46056	3.30604e-07	7.24253e-06
KMT5A	7.00162	6.29645	-0.153151	0.0400208	0.128761
KBTBD8	0.750258	1.03339	0.461921	0.0259417	0.0944779
AC072022.1	0.134869	0.208912	0.631337	0.00439692	0.0242667
TFRC	44.8697	36.6784	-0.290812	0.0390441	0.126826
CNN1	2.14091	13.6537	2.673	1.00195e-09	5.85676e-08
AC005332.2	0.201798	0.261924	0.376239	0.000104209	0.0010742
GLIS3	1.24367	2.4773	0.994165	9.19405e-06	0.000131071
C2orf15	2.49517	1.5826	-0.656842	0.000898477	0.00655315
C19orf48	19.3665	14.4659	-0.42091	0.00629131	0.0321953
RICTOR	4.44746	5.58405	0.328328	0.0311206	0.10752
GBP5	0.831386	4.60824	2.47063	1.59759e-08	5.48783e-07
DVL1	30.4317	22.6259	-0.427598	0.0141707	0.0604437
AL353653.1	0.0857885	0.189966	1.14689	0.00833181	0.0400653
SLC52A2	30.7397	23.5132	-0.386633	0.00441699	0.0242667
TRBV26OR9-2	0.0578285	0.103889	0.845184	0.000302564	0.0026551
BDKRB1	0.635767	0.983493	0.629415	0.00572041	0.0298985
CDIP1	3.16797	3.87377	0.290181	0.0215175	0.0828235
PLP1	0.0190701	0.205689	3.43108	5.87322e-05	0.000659243
JAZF1	2.66674	4.11097	0.624402	0.000377058	0.00318775
AC135507.1	0.335736	0.446966	0.412839	0.0371507	0.122446
MIR3117	0.281969	0.706593	1.32535	0.0310974	0.10752
SLC35G1	1.87526	1.32908	-0.496672	0.00554064	0.0291392
TNRC6C	1.97096	2.76563	0.488708	0.00338599	0.0195267
SLC23A2	5.19117	6.42578	0.307812	0.0239586	0.0895457
SNRNP200	38.875	32.8011	-0.245099	0.0280633	0.0999749
ZNF232	3.48233	2.83108	-0.2987	0.0295584	0.103791
TRMT10A	1.81301	1.22634	-0.56402	0.00168668	0.0110603
FOXS1	0.974791	2.90114	1.57345	1.18104e-06	2.2458e-05
IGHV1OR15-3	0.0468396	0.237407	2.34156	0.00364288	0.0207588
ALPK2	0.0844737	0.192006	1.18458	4.17458e-09	1.88642e-07
GNG3	0.872147	0.543889	-0.681259	0.0390441	0.126826
VPS9D1-AS1	7.95544	6.16764	-0.367222	0.0119114	0.0530233
NCF4	2.12814	5.09725	1.26013	2.63566e-08	8.39434e-07
RIPOR2	0.370752	1.44294	1.96048	1.40957e-12	4.15943e-10
RPS7	80.8557	61.5271	-0.394127	0.00967964	0.0451483
GAB3	0.380921	1.07254	1.49347	1.68161e-10	1.43505e-08
SCARA5	0.185817	2.69009	3.8557	8.48742e-08	2.26196e-06
PYGO1	0.780611	0.852168	0.126534	0.0227099	0.0860341
SEPTIN4-AS1	0.141711	0.245453	0.792492	0.00201654	0.0128017
APOC1	11.4651	27.6506	1.27006	4.60645e-08	1.34792e-06
TRAJ39	0.0499241	0.362614	2.86063	5.06867e-05	0.000577942
BAMBI	19.6097	8.17393	-1.26247	0.0112319	0.0508485
AC025048.6	0.108472	0.192922	0.8307	0.000124069	0.00124689
GTF3C2	15.5356	11.5036	-0.43349	2.45546e-08	7.92347e-07
PRMT2	4.67344	5.34209	0.19292	0.0295584	0.103791
NELFCD	21.7174	15.1941	-0.515341	0.000933299	0.00676483
DOCK8	1.31991	3.78331	1.51921	3.49072e-08	1.06073e-06
TTC3P1	0.805231	1.17624	0.546709	0.0266331	0.0964084
AC109347.2	0.471418	0.633998	0.427472	0.0311206	0.10752
AC135584.1	0.0910471	0.208645	1.19637	0.00285039	0.0169884
SNORA65	3.81281	3.16701	-0.267732	0.0319276	0.109612
IGLJ2	0.162885	0.714982	2.13405	0.0032328	0.018825
PDE8B	0.601621	0.720914	0.260973	0.00967964	0.0451483
ANAPC7	7.79258	6.72581	-0.212392	0.00248888	0.0151711
AC004706.1	0.262402	0.404204	0.623307	0.0135708	0.0586796
UBE2C	59.4614	41.0034	-0.536209	0.00116945	0.00812317
NTN1	3.14622	5.2515	0.73911	0.000333351	0.00287581
RAB3GAP2	7.81544	6.82112	-0.19632	0.0266331	0.0964084
MRM3	4.78731	4.44962	-0.105533	0.030331	0.105626
SIGLEC17P	0.206043	0.440922	1.09758	1.45783e-06	2.68986e-05
VWF	15.4969	36.166	1.22266	2.26233e-07	5.25702e-06
SCN5A	0.129861	0.163153	0.329258	0.00831949	0.0400159
TRAV19	0.229988	0.84425	1.87611	1.9083e-06	3.41154e-05
RPSAP76	0.107564	0.125106	0.217961	0.0485952	0.147447
WNT3	1.03261	0.625579	-0.72303	0.00806869	0.0390319
KIF5C	0.212528	0.790929	1.8959	0.00187815	0.0120829
IGKV4-1	188.831	874.688	2.21167	0.000347371	0.00297476
MAVS	23.0745	17.951	-0.362232	0.0266331	0.0964084
AC090825.1	0.156113	0.222386	0.510474	0.00222824	0.0139362
LRIG1	11.671	14.3991	0.303047	0.0390441	0.126826
EEF1E1P1	0.856769	0.465041	-0.881549	0.00649256	0.0330045
TMEM255A	0.152591	0.691777	2.18063	2.83994e-10	2.17362e-08
FLRT2	0.141566	0.361892	1.35409	4.17458e-09	1.88642e-07
TRAV14DV4	0.087834	0.585665	2.73722	1.47886e-07	3.64756e-06
RAD54L	4.04773	2.88323	-0.489429	0.0126267	0.055581
TRAV21	0.197832	0.993259	2.3279	4.16737e-09	1.88642e-07
RNF43	18.0238	7.10338	-1.34333	0.00713105	0.0355131
NAP1L4P3	0.172526	0.198791	0.20444	0.0497669	0.14987
CDH23	0.105316	0.209089	0.989387	1.32143e-05	0.000178908
PSRC1	4.02592	2.67259	-0.591079	0.00387081	0.021804
SLC25A1	42.6362	33.9845	-0.327204	0.00327366	0.0189681
AC008013.2	0.0663528	0.158038	1.25204	6.30471e-05	0.000699977
SIGLEC14	0.396978	1.56477	1.97882	4.18491e-06	6.69913e-05
ATP8B3	0.21903	0.420523	0.941056	0.0145814	0.0618298
BIRC3	14.471	35.5097	1.29505	0.000294363	0.00258778
LGMN	25.0754	37.4071	0.577041	1.19228e-05	0.000163136
IGHV3-19	0.859743	2.42205	1.49425	0.000396596	0.00333337
SCT	0.412967	1.10233	1.41646	0.0158766	0.0661199
SIK3	4.64575	5.79292	0.318381	0.00125954	0.00865077
PLA2G4D	0.330947	0.142573	-1.2149	0.00257667	0.0156169
RAD52	2.67206	2.12836	-0.32821	0.0239586	0.0895457
SEMA3G	0.930966	2.66357	1.51656	2.62003e-09	1.2834e-07
DISC1	0.32547	0.566948	0.800689	6.69517e-06	0.000100292
CHN1	2.17148	3.75711	0.790945	3.57248e-05	0.000425363
TP53RK	7.45355	5.95738	-0.323249	0.000741532	0.00561757
NDC1	16.4392	12.273	-0.421655	0.000741532	0.00561757
ACTR5	6.97118	5.43511	-0.359094	0.000801019	0.00597762
C8orf31	0.975517	1.47827	0.599673	0.0474464	0.144882
BAALC	0.102256	0.770142	2.91294	1.87775e-06	3.35938e-05
AC022034.4	0.114392	0.467486	2.03094	6.74832e-07	1.36821e-05
IGHV3-42	0.0908604	0.516338	2.50659	0.00366018	0.0208525
NOTCH2	8.6707	11.8355	0.448899	0.00316468	0.0184502
IGKV6-21	1.46861	23.3437	3.99051	0.0012013	0.00833016
CCDC88B	2.90914	3.09382	0.0887948	0.0273403	0.0981701
NPM3	11.3541	7.77887	-0.545585	0.0102763	0.0473808
DOCK11	2.25094	4.20393	0.901214	9.10169e-05	0.000960028
SMYD2	6.91675	5.3378	-0.373848	0.0154342	0.0647065
SLC30A6	10.8726	9.08358	-0.259357	0.00487084	0.0262826
ZNF672	11.0137	9.29251	-0.245154	0.0371507	0.122446
NDRG3	19.1576	16.5787	-0.208589	0.0463202	0.142647
FANCI	9.99612	7.08582	-0.496433	0.00140657	0.00947202
AC092718.6	0.123601	0.17412	0.49439	0.0124752	0.0551522
CSRNP1	13.4684	17.3678	0.366842	0.00295647	0.017465
DOLPP1	10.9182	8.30449	-0.394772	0.000864847	0.00635709
AL157935.3	0.147368	0.281658	0.934521	0.000969351	0.00696431
EFNA5	2.28865	3.23821	0.500702	3.2431e-05	0.000390704
IKZF3	1.54472	6.05546	1.9709	2.73728e-07	6.16757e-06
NHLRC1	2.66285	1.88833	-0.495862	0.0400208	0.128761
SMCO2	0.279896	0.509708	0.86478	0.0400208	0.128761
IGHJ1	0.361505	15.8069	5.4504	0.0228772	0.0866413
MIR6088	0.384947	0.624711	0.698529	0.0452976	0.140505
ERGIC3	46.7816	37.9417	-0.302158	0.0112319	0.0508485
ENPP6	0.124319	0.13876	0.158547	0.00068612	0.00527612
C1QB	25.2802	97.659	1.94974	1.01151e-11	1.70854e-09
CKAP2L	4.85529	3.23329	-0.586553	4.53805e-05	0.000525264
AC006116.11	0.0799715	0.122995	0.621046	0.00416408	0.0231472
CREBL2	10.6727	12.7473	0.256272	0.0288026	0.101882
AC015712.2	0.46778	0.694335	0.5698	0.00691229	0.0346279
PNMA2	1.86517	3.33665	0.839097	0.0371507	0.122446
SOD2	17.1212	24.4009	0.511154	0.00609562	0.0314303
TNFAIP8L3	0.842862	2.1056	1.32086	3.2431e-05	0.000390704
CCDC144B	0.172753	0.30552	0.822559	0.000610093	0.0047724
AC007036.2	0.532277	1.01865	0.936405	0.000169361	0.00162094
CASC4	21.3306	18.3145	-0.219939	0.0259417	0.0944779
MOGS	21.9841	18.9508	-0.214203	0.030331	0.105626
LINC02585	1.8885	1.45174	-0.379455	0.0474464	0.144882
DCLK2	0.391553	0.734855	0.908252	3.8948e-06	6.30063e-05
DGKB	0.0234189	0.11984	2.35537	0.000461807	0.0038006
AC010186.2	0.8531	1.1967	0.48827	0.00735592	0.0364404
TXLNG	11.056	9.05398	-0.288204	0.030331	0.105626
INO80	9.57557	7.72942	-0.308997	0.00063453	0.00493205
POP1	3.32381	2.59665	-0.35619	0.000520741	0.00418575
SLC7A7	6.58425	7.83365	0.250665	0.0227099	0.0860341
ABLIM3	2.6629	4.18496	0.652212	0.0122645	0.0542891
MEST	17.0051	11.0298	-0.624563	0.00519612	0.027662
PKIG	5.83883	9.98121	0.773536	1.13225e-05	0.000156938
AC074117.1	3.44128	2.33952	-0.556733	3.8948e-06	6.30063e-05
CORO6	0.235235	0.3548	0.592905	0.00121373	0.00837846
YARS2	8.37548	6.59985	-0.343739	0.0129982	0.0566563
CIT	4.37804	3.15825	-0.471158	0.00806869	0.0390319
RYR3	0.0877156	0.139512	0.669489	0.00572041	0.0298985
SDS	1.60811	5.43853	1.75785	1.98271e-08	6.58002e-07
AL139113.1	2.49915	3.28786	0.395715	0.030331	0.105626
PEG3	0.0718452	0.280065	1.9628	2.83994e-10	2.17362e-08
TRAV26-2	0.108092	0.363771	1.75078	2.04923e-05	0.000263601
WDR53	3.68269	3.14579	-0.22734	0.0474464	0.144882
RNF212	0.299507	0.421244	0.492068	0.0259417	0.0944779
ADH5	14.7733	16.9925	0.201906	0.0246047	0.0911362
BPNT1	13.4982	10.624	-0.345437	0.0203793	0.0795173
LZTS1	1.20506	2.7424	1.18633	1.32143e-05	0.000178908
TAAR1	0.41427	0.734462	0.826118	0.038113	0.124861
FAM169A	0.755174	0.508164	-0.571517	0.0400208	0.128761
VAV1	1.13606	2.84343	1.32359	3.74577e-07	8.1331e-06
CREB3L2	12.1907	15.0762	0.30649	0.030331	0.105626
NFE4	0.154515	0.196375	0.345866	0.036202	0.120525
TRAV20	0.102053	0.335872	1.7186	0.000230343	0.00210349
KLHDC9	1.6614	1.10865	-0.583597	0.00400135	0.0223645
ITM2B	52.3794	63.252	0.272111	0.0259417	0.0944779
COTL1	23.3794	34.2044	0.548943	0.00806869	0.0390319
CNTROB	4.95803	4.31016	-0.202027	0.0192934	0.0763876
POLE3	28.5617	23.0644	-0.308412	0.0150026	0.0633086
AC121247.2	0.0997873	0.18046	0.854749	0.000586523	0.0046205
TXK	0.389978	0.653415	0.744606	0.000392763	0.00330455
RASD2	1.58211	2.86128	0.854812	0.00116945	0.00812317
ARMCX1	1.66623	2.76383	0.73008	6.01563e-06	9.15691e-05
HAS2-AS1	0.199332	0.46408	1.2192	2.45546e-08	7.92347e-07
ZNF790-AS1	0.141728	0.347939	1.29571	1.18293e-07	3.02424e-06
AC093423.1	0.0903576	0.168097	0.895572	0.0228358	0.0864979
HLA-DPA1	19.5052	49.6911	1.34913	3.8948e-06	6.30063e-05
AC092070.2	1.32552	1.60829	0.278971	0.000244843	0.00221936
MRPL4	14.3702	11.6671	-0.300627	0.0295584	0.103791
CATSPER2P1	0.931821	0.686778	-0.44021	0.00831949	0.0400159
WDR5	17.383	12.5094	-0.474662	1.70421e-05	0.000224405
IGKV1D-13	1.88702	7.34992	1.96162	0.00163501	0.0107792
CHTOP	15.4185	12.614	-0.289645	0.000282334	0.00249636
CCDC85A	0.101192	0.134201	0.407299	0.0037441	0.0212319
CX3CL1	3.94412	9.01556	1.19271	4.98865e-05	0.000569083
RNU6-672P	0.338376	0.627874	0.891848	0.00740462	0.0366668
ZSWIM5	3.59301	2.56254	-0.487619	0.0335948	0.114057
ZNF559	0.870116	1.09429	0.330716	0.00735592	0.0364404
PEX1	7.21623	5.39784	-0.418864	0.0273403	0.0981701
RN7SL154P	0.180457	0.131614	-0.45535	0.0404919	0.130234
U47924.1	0.338708	0.2373	-0.513327	0.000259628	0.00232243
RNLS	0.195475	0.629847	1.68802	7.65607e-09	2.99063e-07
DHX33	5.92105	5.05217	-0.228951	0.0288026	0.101882
ARHGAP30	2.33681	5.32257	1.18758	1.91026e-09	9.97573e-08
F13A1	0.782794	3.79537	2.27753	6.93675e-08	1.90893e-06
NAALADL1	0.556041	0.620055	0.157205	0.00831949	0.0400159
VSIG1	20.9303	31.4118	0.585716	0.0129982	0.0566563
FAHD2CP	1.22862	1.54238	0.32812	0.0463202	0.142647
LINC00449	0.355965	0.287431	-0.30852	0.0187694	0.0748943
ZRANB3	0.958632	0.749588	-0.354878	0.00519612	0.027662
AC004865.2	0.27591	0.454177	0.719058	0.0010453	0.00742731
AL139289.1	1.57733	1.20589	-0.387386	0.0497669	0.14987
PCDHB15	0.731488	1.11176	0.603939	0.00174844	0.011392
ABCE1	18.0604	14.1343	-0.353625	0.00629131	0.0321953
FCHSD1	2.25916	2.8411	0.330663	0.00911372	0.0430166
AC009563.1	0.140818	0.0972617	-0.533885	0.0114587	0.0518277
DENND2A	0.966678	1.78553	0.885247	1.32762e-06	2.47836e-05
SNED1	1.07627	2.23078	1.05151	6.69517e-06	0.000100292
AC136424.2	0.0858876	0.243366	1.5026	8.61031e-06	0.000124342
IGKV2-28	1.11409	4.39286	1.9793	0.000184865	0.00174411
AC016252.1	0.480918	0.66851	0.475158	0.00375015	0.0212564
PENK	0.142253	0.220265	0.630776	0.0196166	0.0775543
ROR2	1.28648	2.50774	0.962957	0.000228718	0.00209021
KIF5B	62.8147	57.4714	-0.128257	0.00884185	0.0420249
SLC12A4	3.77623	5.59727	0.567779	1.25529e-05	0.000170899
SCGB3A1	1.43584	10.1976	2.82827	0.00187815	0.0120829
NSMF	25.7947	17.9553	-0.52266	0.0227099	0.0860341
EPB41L4A	0.937931	1.47195	0.650171	0.00471513	0.0256003
CHST15	4.83841	5.82241	0.267082	0.00997404	0.0462484
C1orf21	4.75575	3.76962	-0.335256	0.0371507	0.122446
AP3B2	0.157549	0.291524	0.887818	7.2431e-05	0.000787735
CDC45	6.67175	4.08226	-0.708696	0.0016269	0.0107315
PLSCR4	4.21093	6.79551	0.690442	0.00121373	0.00837846
AC008957.3	0.113085	0.183084	0.695103	0.000178526	0.0016972
MRC2	5.09407	14.7418	1.53302	7.49077e-11	7.77389e-09
FAM83F	2.5222	1.90439	-0.405349	0.0227099	0.0860341
AC016596.1	0.109125	0.147219	0.431979	0.0141707	0.0604437
B4GALT3	12.7014	10.3771	-0.291593	0.0400208	0.128761
PLAAT5	0.828232	1.13612	0.456004	0.0115673	0.0518874
TEDC1	2.21847	1.81394	-0.290444	0.0441346	0.137928
HAMP	0.127457	0.248175	0.961353	9.07394e-08	2.39482e-06
NRROS	0.712881	1.95616	1.45629	1.07673e-10	1.01428e-08
PPP4R4	0.137244	0.348866	1.34593	0.0158766	0.0661199
SYDE1	2.05956	4.61764	1.16482	1.84543e-08	6.18308e-07
ARHGEF25	0.689698	1.66343	1.27012	3.49072e-08	1.06073e-06
NKIRAS2	12.0042	10.1852	-0.237069	0.0400208	0.128761
ARRDC4	8.43591	8.77243	0.0564338	0.0192934	0.0763876
ZNF296	6.43877	4.39049	-0.552402	9.10169e-05	0.000960028
AL109914.1	0.0428626	0.180525	2.07441	0.00864873	0.0413639
SNX12	19.4974	15.665	-0.315744	0.00194623	0.0124471
CIR1	10.0249	11.9793	0.256961	0.0154342	0.0647065
FUS	21.7396	18.3634	-0.243498	0.00350178	0.0200903
ZNF703	78.2183	35.6355	-1.13419	0.000108988	0.00111501
IGSF10	0.105195	0.470803	2.16206	0.00063453	0.00493205
IGHA2	221.4	407.388	0.879747	0.0115673	0.0518874
IGKV3-11	58.2368	491.66	3.07766	2.53981e-05	0.000316726
IL12A-AS1	0.0588444	0.0812726	0.465862	0.013379	0.0578845
RELB	9.83263	12.6752	0.366356	0.0133792	0.0578845
MAGI2	0.280359	0.415045	0.565995	0.00151309	0.0100785
AL513497.1	0.39334	0.272549	-0.529258	0.000933299	0.00676483
FGF7	0.489643	3.44644	2.81531	1.08721e-09	6.23603e-08
MSC	1.61541	5.38769	1.73777	4.98796e-12	9.77321e-10
CD38	0.551965	3.11627	2.49717	7.42089e-08	2.01276e-06
AC015911.3	0.262023	0.854013	1.70456	2.63566e-08	8.39434e-07
ITSN1	1.69574	2.12388	0.324782	0.0233271	0.0878153
SNORA14B	1.36306	0.882596	-0.627025	0.0327523	0.111941
GGTA1P	0.298066	0.867876	1.54186	1.28452e-08	4.57273e-07
P3H1	4.32186	6.11716	0.501208	0.00140657	0.00947202
CALM2	67.1014	58.2522	-0.204031	0.0485952	0.147447
EHMT1	5.8846	5.07877	-0.212464	0.0280633	0.0999749
ARAP1-AS2	0.365011	0.471297	0.368696	0.0158766	0.0661199
PCED1B-AS1	0.704135	2.60927	1.88972	6.77084e-12	1.21935e-09
RSPO3	0.777623	3.24902	2.06286	1.34894e-07	3.35754e-06
TPST1	3.56739	5.6944	0.674674	9.52308e-05	0.000996324
UTP14A	9.50819	6.81768	-0.479891	0.000113971	0.00115824
SNRK	6.0602	8.9245	0.558407	1.99042e-07	4.72836e-06
DANCR	21.9153	17.2934	-0.341714	0.0319276	0.109612
PTPN14	2.8559	3.43266	0.265383	0.01377	0.0591882
AC015987.1	0.203467	0.258438	0.345018	0.0311206	0.10752
ANLN	23.224	15.6855	-0.566186	0.0497669	0.14987
KLHL14	0.126219	0.241787	0.937809	3.74868e-05	0.000444183
CCBE1	0.0991101	0.169274	0.772258	0.000162158	0.00156238
ZYX	64.5265	82.151	0.348387	0.0390441	0.126826
PTH1R	0.108757	0.261825	1.2675	5.76385e-07	1.18929e-05
IGHV3-23	76.8732	348.231	2.17949	0.000130218	0.00129593
TOR1AIP2	6.80146	5.62284	-0.274547	0.0078246	0.0381829
CDH13	1.81097	2.58697	0.514499	0.00691229	0.0346279
AC073130.3	0.0757064	0.151066	0.996688	7.85146e-06	0.000114463
DNAJC18	0.640153	1.10219	0.78389	1.46366e-05	0.000196858
TSPAN2	0.923952	2.66513	1.52832	1.49132e-06	2.74215e-05
LINC02544	0.0926792	0.227003	1.29239	0.00276987	0.0165705
RNF114	27.3775	21.0492	-0.379228	0.000832373	0.0061572
IGKV1-17	7.91382	69.9702	3.14429	3.74868e-05	0.000444183
ZNF768	17.3445	12.4062	-0.48342	0.00590536	0.0306883
SOX5	0.199399	0.373462	0.905302	1.40722e-06	2.60511e-05
AL353708.3	0.341845	0.273155	-0.323624	0.0441346	0.137928
DDX31	4.11391	3.2237	-0.351794	0.000933299	0.00676483
HTRA3	5.4076	19.9153	1.88081	1.65497e-11	2.47156e-09
DOK2	0.997161	3.47682	1.80187	2.94284e-13	1.38608e-10
CEP295NL	0.172992	0.255905	0.564903	0.01377	0.0591882
SKP2	11.8761	8.87515	-0.420222	0.0115673	0.0518874
L2HGDH	2.84234	2.33983	-0.280678	0.0410178	0.131047
AP4S1	0.906392	1.03442	0.190608	0.0400208	0.128761
RCCD1	4.19151	2.93638	-0.513428	0.00135591	0.00919406
MIR3176	9.39315	5.65327	-0.732523	0.0221068	0.0843691
ADCY10P1	1.18325	0.771895	-0.616279	0.0221068	0.0843691
MMACHC	2.47487	2.04589	-0.274627	0.01633	0.06756
WNT4	1.19262	2.4755	1.05358	0.0319276	0.109612
CDH17	86.693	47.3697	-0.871951	0.0119114	0.0530233
CALCOCO1	6.06322	7.02344	0.212093	0.0371507	0.122446
CNOT6LP1	0.119744	0.170939	0.513524	0.00456388	0.0249172
CHAC1	7.71442	5.17576	-0.575788	0.0311206	0.10752
GDE1	24.3696	19.9768	-0.286752	0.0400208	0.128761
AC100843.1	0.327055	0.126313	-1.37253	0.0122749	0.0543255
RNA5SP74	0.0725747	0.210003	1.53287	0.0122571	0.0542891
AC008514.1	0.84074	1.37766	0.712493	0.00536591	0.0283481
ATP5PBP1	0.0804238	0.122374	0.605606	0.0385685	0.126236
[truncated: 6,138 more rows]

## Sheet: Supplementary Table S3
Supplementary Table S3 glycolytic genes expression levels in EAC patients in TCGA database
ID	TCGA-L5-A4ON-01A-11R-A260-31	TCGA-L5-A4OW-01A-11R-A28J-31	TCGA-L5-A8NN-01A-11R-A37I-31	TCGA-L5-A8NU-01A-11R-A36D-31	TCGA-L5-A8NT-01A-11R-A37I-31	TCGA-L5-A43E-01A-11R-A24K-31	TCGA-L5-A8NL-01A-12R-A37I-31	TCGA-R6-A6KZ-01A-11R-A31P-31	TCGA-JY-A939-01A-12R-A37I-31	TCGA-L7-A6VZ-01A-12R-A336-31	TCGA-L5-A8NH-01A-11R-A37I-31	TCGA-V5-AASX-01A-11R-A38D-31	TCGA-L5-A8NS-01A-12R-A37I-31	TCGA-JY-A6FB-01A-11R-A336-31	TCGA-2H-A9GI-01A-11R-A37I-31	TCGA-2H-A9GN-01A-11R-A37I-31	TCGA-R6-A6L4-01A-11R-A31P-31	TCGA-L5-A88Y-01A-11R-A354-31	TCGA-2H-A9GR-01A-12R-A37I-31	TCGA-ZR-A9CJ-01B-11R-A38D-31	TCGA-L5-A4OX-01A-21R-A28J-31	TCGA-R6-A8WG-01A-11R-A37I-31	TCGA-L5-A4OE-01A-11R-A260-31	TCGA-L5-A891-01A-11R-A36D-31	TCGA-V5-A7RB-01A-11R-A354-31	TCGA-VR-AA4D-01A-11R-A37I-31	TCGA-L5-A4OT-01A-11R-A28J-31	TCGA-IG-A4QS-01A-11R-A260-31	TCGA-2H-A9GH-01A-11R-A37I-31	TCGA-2H-A9GJ-01A-11R-A37I-31	TCGA-2H-A9GF-01A-11R-A37I-31	TCGA-L5-A8NW-01A-11R-A37I-31	TCGA-VR-A8EQ-01A-11R-A36D-31	TCGA-L5-A4OS-01A-11R-A28J-31	TCGA-L5-A4OP-01A-11R-A260-31	TCGA-2H-A9GQ-01A-11R-A37I-31	TCGA-JY-A93D-01A-11R-A38D-31	TCGA-R6-A6XQ-01B-11R-A336-31	TCGA-L5-A893-01A-11R-A36D-31	TCGA-L5-A8NJ-01A-11R-A36D-31	TCGA-IG-A7DP-01A-31R-A336-31	TCGA-R6-A8WC-01A-11R-A37I-31	TCGA-Q9-A6FW-01A-31R-A31P-31	TCGA-2H-A9GL-01A-12R-A37I-31	TCGA-M9-A5M8-01A-11R-A28J-31	TCGA-L5-A4OJ-01A-11R-A260-31	TCGA-JY-A93E-01A-11R-A37I-31	TCGA-2H-A9GK-01A-11R-A37I-31	TCGA-L5-A4OU-01A-11R-A28J-31
HK3	0.154077	0.671838	1.2001	0.615	1.30442	0.137133	1.71404	0.513664	1.00795	0.463304	0.329634	0.678065	1.16655	0.375181	0.137278	0.587187	0.0421573	2.5846	0.342802	0.584615	0.453128	1.29942	1.11702	0.42829	0.658302	0.132333	0.5132	1.26531	0.670349	0.123758	1.65234	0.750624	1.81138	4.84863	0.301155	0.179116	1.53517	0.0210265	0.452306	0.171427	3.19275	0.198969	0.610583	0.68049	0.399622	0.148258	1.32378	0.75735	3.08093
NUP133	8.68663	8.37477	10.8442	6.33882	7.49086	6.48553	9.61431	18.0319	7.18221	8.54023	12.2953	9.71961	9.27088	8.67643	7.38658	15.4015	7.58502	5.99234	8.00418	8.59728	18.6839	14.5266	4.03124	7.76618	6.11132	8.81195	7.80148	4.20845	12.4393	7.2089	12.4522	9.9625	5.89557	5.89994	3.82958	12.852	10.8798	10.9398	7.07668	8.01235	6.9413	9.48676	4.66248	6.93635	9.93761	5.18656	9.11133	4.70458	6.27351
ENO3	0.516996	1.18019	2.82243	1.14489	0.508186	0.48054	0.680976	1.60336	0.423462	1.30733	1.28082	0.364345	0.457878	1.77203	1.66723	0.936105	0.755372	0.381	1.29744	2.22427	0.77959	0.456975	0.467252	0.814056	2.09139	1.23516	0.564163	0.535127	0.895569	0.407366	1.59068	0.38535	0.294174	3.09828	0.856703	1.72606	0.459924	0.90259	0.947479	1.07178	1.12473	1.23741	0.418357	3.43302	0.135543	1.53991	0.673327	0.92965	0.53187
CBFA2T3	0.526908	0.47807	0.386257	4.35608	1.73927	0.330249	1.0172	0.578706	1.79132	0.205298	0.496782	0.520038	0.530385	0.772473	0.283602	0.982358	0.389013	0.846104	1.50373	0.390801	0.388314	0.446449	0.20347	0.0963048	0.400395	0.122219	0.839405	0.288442	0.34292	0.395037	2.77838	1.04519	0.211419	0.950088	0.322598	1.0375	2.00149	0.165066	1.99771	0.16527	4.12839	0.0579086	0.826837	2.02917	0.45979	0.37571	1.81069	1.57588	1.22662
EIF6	82.3113	76.9779	178.379	47.0626	55.9031	89.2649	51.4904	117.669	53.7114	213.412	155.563	105.787	38.5713	58.4487	172.686	110.149	109.891	110.912	97.978	146.531	62.1222	80.9111	78.0185	92.954	112.336	77.9806	51.5548	128.301	75.2054	77.9026	90.1392	68.4953	51.4911	112.609	68.2188	61.2176	49.1076	130.515	80.5983	108.279	74.5326	80.2178	81.7929	44.1936	55.6875	67.6083	65.9902	72.6084	84.1691
HK1	15.5207	11.9596	6.45018	12.4606	19.3981	20.5361	16.9765	9.83233	13.5304	19.2954	11.4987	20.5906	17.6152	14.2009	6.27491	15.5949	27.5374	25.2706	12.9835	16.6563	12.1448	6.27501	18.7756	22.0043	30.3981	9.16369	13.6274	9.23618	20.0851	20.6913	18.791	28.9893	40.5453	17.1895	23.2704	13.7346	15.9473	15.8875	28.4112	32.0457	15.444	10.8542	25.4533	14.1716	30.24	12.1982	16.5681	22.7405	15.7425
NUP62	8.1377	16.0502	28.9664	13.9628	12.4773	10.3638	8.8248	21.8762	9.08909	14.2802	15.9318	16.6993	13.104	14.5268	11.7389	11.5152	14.3593	9.9582	13.5287	9.72329	17.786	32.4862	12.787	12.1021	13.6296	16.6445	10.6209	14.1193	10.1637	13.35	11.4304	13.1535	12.67	11.8478	6.98023	13.0724	11.8634	15.0477	12.5087	14.9255	17.1218	14.7864	8.08687	12.5299	14.8666	13.5352	15.0529	18.3179	13.4418
PRKAG1	7.18171	7.23684	18.1494	9.57579	7.33635	8.65496	7.59506	11.051	6.24982	10.4781	9.51873	7.07828	7.61707	9.5153	8.68333	10.3872	6.9638	7.26101	11.087	8.89378	8.64332	10.2613	6.91273	7.8014	11.4118	7.40314	8.21914	5.34838	8.08407	9.43632	11.4397	8.9114	11.4038	5.95937	5.76058	10.9351	8.42642	10.2908	7.98814	11.5436	8.16271	10.0305	5.78364	5.99392	9.45921	13.5459	7.47474	7.91898	7.35497
IGF1	0.0283846	0.163708	0.0647476	1.027	0.663338	0.0239097	1.68801	0.11484	0.719573	0.0122924	0.0678225	0.029749	0.151523	0.0092505	0.127404	0.019052	0.00857534	0.0626844	0.332963	0.19288	0.0314068	1.95729	0.0280967	0.16535	0.0417976	0.0221679	0.284851	0.0488137	0.107138	0.0310974	0.0719602	0.26475	0.00624506	0.0334897	0.0313101	0.13741	3.01162	0.0256623	0.169733	0.0239735	1.924	0.00152728	0.0707734	0.172221	0.0345296	0.0346812	0.374131	0.133237	0.969015
TPI1	65.5057	123.053	106.526	106.92	78.3374	86.2994	106.921	128.39	100.919	165.587	104.304	139.472	78.2489	164.926	120.888	153.529	147.873	81.5931	77.6733	84.0373	135.889	125.903	139.488	111.059	131.933	146.159	69.2289	86.7069	131.008	97.4801	89.7884	91.9768	232.257	98.6128	61.0219	149.35	50.9406	158.838	130.635	254.699	103.261	168.931	130.949	106.498	78.9932	122.245	65.4968	118.511	141.163
NUP88	7.64395	11.0229	10.0404	5.5364	6.64324	8.38344	7.62963	10.2237	9.8808	12.5685	13.5957	6.08122	4.77339	14.43	15.1217	11.9861	5.88495	6.90056	8.09275	11.6593	8.57525	7.86119	6.26631	12.1023	12.1715	8.3763	5.99543	7.56175	14.8903	5.65294	6.08608	7.67982	5.76921	13.0581	6.29258	13.0841	7.5912	11.0123	10.1822	7.77704	9.14202	10.6293	5.89528	10.1052	6.23729	10.6348	7.03501	6.4875	8.19928
NUP205	9.66987	15.6146	15.738	8.89268	13.1408	12.3846	14.8556	11.4541	13.3294	13.5317	15.0701	14.3127	8.93065	18.3512	7.78219	24.3725	10.1238	6.55904	13.0875	9.63142	26.247	16.5518	20.8252	22.4761	7.07047	16.0001	6.66368	8.14863	11.8992	13.5551	10.6914	13.0217	14.0561	15.7633	13.2977	13.9862	14.7877	14.2549	14.5744	16.0472	10.4366	27.7384	6.92878	12.0921	10.986	19.8606	8.6777	8.19135	8.83201
P2RX7	0.193151	0.359108	2.02095	2.42178	1.78571	0.169673	1.52107	1.02121	0.951519	0.177253	0.22926	0.743359	1.28816	0.260783	0.190866	0.455181	0.240707	1.22659	0.986283	0.401787	0.348451	1.05818	0.416822	0.300736	0.738147	0.163931	1.23664	0.682667	0.644785	0.0690974	2.57463	1.93842	0.965273	1.25747	0.269962	0.789324	3.40467	0.349253	0.973806	0.149363	5.61478	0.416453	0.418868	1.03502	0.285316	0.136322	2.18708	0.944086	1.47442
NUP214	7.76679	9.85176	12.1181	5.9542	8.32569	7.96996	10.006	11.1464	7.40027	11.0953	11.074	9.89985	10.2361	10.4388	8.47137	11.135	8.00097	7.13467	9.39202	5.95466	15.4535	9.85516	7.69404	8.61466	10.978	7.32996	7.10743	5.35062	7.45932	9.9227	11.6738	9.83045	7.27766	6.09485	9.85423	9.84279	8.17325	6.26126	8.40883	9.09309	9.16635	22.7713	6.17827	8.97552	9.73327	8.24338	6.98951	6.38395	6.88758
GPI	41.5022	39.373	33.9893	33.3101	22.6599	25.7216	24.2342	38.2625	30.558	50.9469	38.5715	42.3245	33.069	69.159	35.3576	115.277	50.3753	30.1764	37.2696	19.9203	61.8303	51.0053	36.4436	37.2129	52.7214	28.4729	19.4864	25.4619	17.4094	32.4094	28.2504	29.7167	73.1396	40.9844	16.3986	27.201	27.3201	28.8301	33.7363	71.1571	29.479	51.2409	29.2323	31.6467	56.6173	43.8494	27.597	25.7857	18.7109
ZBTB20	0.593805	0.994232	0.567505	3.95921	2.9991	0.929535	2.83256	1.37003	2.1645	0.844517	1.00428	1.29313	4.27831	0.965343	1.66728	1.51601	0.347623	1.04685	1.75051	1.70416	1.02439	2.2617	1.03456	1.00382	0.400722	0.921833	1.97933	1.4738	2.1787	1.10078	1.03551	1.51472	0.570372	0.459619	1.06911	0.636544	3.80836	1.58759	1.45653	1.83082	2.48249	1.75591	0.93125	1.94168	1.30699	0.620095	3.44477	2.51346	2.37253
RAE1	5.74029	10.0533	22.8434	4.5287	6.29668	8.49605	8.40595	14.84	6.25466	9.20987	12.0013	8.07412	9.77326	6.3629	15.3963	13.5339	5.42176	7.42078	6.8117	10.45	7.63478	17.0136	5.44149	21.9248	12.068	10.9658	7.42394	8.19179	10.6654	5.82921	12.441	7.15294	3.91178	10.4355	12.3683	11.1374	7.11263	10.1964	5.94858	10.1806	5.44938	11.174	5.29208	9.25039	7.49967	6.35849	9.41281	6.12181	6.11598
SEH1L	13.0047	8.42905	7.70844	5.50099	6.65819	10.8673	5.53131	7.80488	4.14813	8.69639	6.07871	5.6811	4.85962	8.41281	5.33665	6.40366	4.00636	4.25157	5.39107	6.17225	8.08963	8.1622	3.50164	3.99619	6.86815	5.9609	7.32291	6.96955	6.64638	5.86718	3.55351	5.03993	13.2415	7.12803	3.93573	13.9598	3.33947	4.73567	4.56904	2.26512	2.94733	5.31705	3.90285	5.85059	7.26898	7.06337	3.09645	6.72078	5.13948
DDIT4	94.3429	25.2284	21.8671	31.5081	23.7574	24.2401	25.9644	8.30781	69.8067	19.0799	71.7642	15.1704	51.7002	12.1289	10.3145	18.751	14.3718	14.5488	18.797	42.7631	51.2277	4.30353	65.5579	21.7212	26.7172	33.0146	40.6331	29.6704	30.7486	25.2369	19.1801	40.1937	20.9144	51.462	43.1743	17.8268	35.6286	9.07571	16.6619	63.6739	39.9063	88.546	32.7185	19.1514	37.6244	21.6628	15.0774	42.0565	50.2876
HIF1A	91.264	70.7541	65.8106	73.9675	48.2995	81.1017	114.615	26.0988	55.5637	31.7275	68.3773	52.7666	127.428	41.5701	48.6027	46.48	40.753	66.1339	42.4082	105.954	55.2274	61.387	51.3381	28.4886	32.2688	30.7885	107.425	22.4093	74.1419	48.5039	91.4449	60.7822	33.9854	96.9967	77.4085	36.0468	55.0576	27.0947	43.4211	26.155	42.0519	45.8627	65.7071	55.2443	108.25	53.3956	62.3571	90.1695	141.769
INSR	17.574	12.3307	17.6954	21.5214	16.0903	8.24912	14.2639	16.1994	13.0476	18.6433	19.1401	16.4738	15.3353	15.2991	9.38451	7.87021	7.04702	16.2759	17.7898	10.2994	13.6739	9.58289	6.93169	5.36968	12.9887	2.41375	21.06	11.8948	8.0718	13.0033	4.0146	8.394	9.89442	17.4806	11.3007	13.0703	16.1435	8.12173	16.809	7.47256	8.49863	6.06149	16.1684	46.619	17.5789	13.8767	25.4191	38.0031	12.6346
MLXIPL	3.57151	6.10638	8.30587	0.736383	0.612145	10.4703	0.0714129	5.09707	0.496666	1.01852	5.19071	3.11598	1.44531	5.69935	16.623	14.6185	3.99674	3.55239	3.40805	2.05087	15.6665	16.6309	1.29669	12.6583	3.27084	14.5869	0.649672	6.75629	3.13101	2.09912	2.77389	1.50808	0.162577	7.80153	13.1101	4.2101	2.70579	2.65789	0.402301	3.63112	0.537857	25.741	3.32361	21.1938	1.60208	0.579954	0.298687	0.286714	0.594392
NDC1	12.4291	11.9001	12.308	7.32898	8.36659	14.0427	17.946	16.6154	9.63099	15.1926	16.3617	11.8405	12.0306	16.5109	11.9508	27.9043	8.47109	4.64304	10.1636	10.1817	27.06	22.9561	6.63926	20.292	15.1595	17.9396	9.34935	5.42323	26.3985	13.5146	14.8626	9.34937	20.9293	19.0742	8.96148	24.1848	9.70858	18.372	16.9029	10.3175	7.67403	22.244	6.99791	11.6856	20.542	20.7575	10.3046	7.35393	9.04701
NUP37	4.84247	5.44952	11.1366	4.02286	5.77679	4.223	6.63352	6.41779	3.14568	8.44855	5.82578	3.30068	3.62163	7.60513	4.50659	8.15915	4.78113	2.63177	4.63062	9.34004	9.32891	10.7199	4.50951	8.33794	4.761	7.36698	4.37785	7.44048	6.39241	4.62968	7.46674	4.02587	5.73085	6.07277	2.39598	8.66435	4.01161	9.6525	4.38632	8.65092	4.31927	9.36941	3.93364	5.91178	6.30397	4.44538	3.796	3.88108	4.61018
GCK	0.0116017	0.0363074	0.0617979	0.168297	0.0600651	0.0250179	0.0945415	0.144048	0.06962	0.0160778	0.0272172	0.0397942	0.0897435	0.0151239	0.0171202	0.0460041	0.00841203	0.0436385	0.0478817	0.0853562	0.0107161	0.0334562	0.0119833	0.0523228	0.0121486	0.0434914	0.0571554	0.0391779	0.015287	0.0929681	0.0413209	0.0192376	0.0153153	0.696462	0.0133538	1.84217	0.0957785	0.0461516	0.0715797	0.042758	0.165867	0.0149819	0.0408386	3.83038	0.016936	0.01775	0.049373	0.0204217	0.0289301
PRXL2C	2.1399	2.97511	4.47862	5.85473	3.85351	3.02617	10.0235	3.84076	3.57218	2.09877	2.30393	3.07427	4.16073	7.61672	4.68633	2.90531	3.95765	3.91846	4.83181	8.49554	3.66664	8.68996	5.70191	5.89772	1.48574	5.80466	6.62493	1.82111	3.40196	5.41691	3.85679	3.44181	5.08887	5.83113	4.33002	12.7041	5.97257	4.35161	2.69129	4.02903	6.32163	2.08655	6.03697	10.1168	2.93139	4.79228	4.59295	6.55631	7.83841
PRKACB	6.08399	2.29389	1.48036	7.66792	16.9701	14.2102	5.30341	3.86163	19.224	6.35646	4.42681	2.41133	9.54351	1.20235	3.07444	1.47751	6.06931	5.09528	2.71062	4.12482	2.22335	3.96393	1.97581	4.00798	7.01295	6.97147	6.78934	3.68201	3.19278	16.5414	2.29462	7.25309	0.690394	4.69831	6.66913	4.44814	10.1365	9.34867	9.51736	4.51228	10.9533	4.11641	13.4302	10.4788	7.72268	5.3053	5.42103	7.92003	5.255
BPGM	4.03446	4.47975	6.5157	9.77541	8.428	6.03147	6.99263	6.56004	5.83969	4.04579	3.8884	4.95304	5.36344	5.89278	4.27475	5.49879	8.18037	10.234	5.86897	8.66085	4.01006	3.43997	9.34988	5.91215	4.33412	5.84527	8.39236	6.42403	8.04723	2.63658	4.31569	22.7144	6.38508	6.20811	4.68713	5.31831	7.2385	13.7387	8.49832	4.07475	7.93969	4.18837	12.5352	6.15701	3.776	6.12833	8.39498	6.82976	7.29335
ENO1	126.237	157.759	185.714	178.82	100.024	158.438	105.713	203.581	89.9622	215.679	152.59	185.289	192.865	184.181	130.316	259.204	273.851	151.697	177.02	217.643	222.87	242.837	169.549	371.351	252.198	199.146	116.144	199.495	142.897	107.395	228.842	129.198	209.177	133.059	155.474	183.113	87.9528	214.937	258.738	277.879	175.88	245.084	166.102	181.584	253.157	257.73	108.771	168.829	180.076
HTR2A	0.0374142	0.141242	0.0377446	1.07246	0.389923	0.0229205	1.97076	0.129941	0.249464	0.0216038	0.0221648	0.0349997	0.624869	0.0110848	0.0175671	0.0800798	0.00924815	0.0697832	0.310832	0.337825	0.00392706	0.149851	0.050941	0.0485754	0.0111301	0.0227687	0.214109	0.0446673	0.0784299	0.0149054	0.169093	0.179269	0.00898005	0.052972	0.0371922	0.0628689	2.38918	0.0123003	0.0661489	0.00313387	0.633631	0.00219614	0.0758273	0.370309	0.0475828	0.0108412	0.231597	0.0239484	0.37258
GAPDH	368.748	460.18	524.34	462.991	501.52	338.69	414.742	451.647	488.307	1120.87	612.271	687.085	532.927	928.711	629.629	772.65	507.78	428.655	473.516	470.845	582.184	713.583	554.798	800.039	846.632	717.465	333.95	294.963	259.656	494.022	382.954	371.764	967.057	465.433	160.237	590.359	237.266	742.667	634.169	1494.81	440.282	1037.63	392.134	686.78	428.314	601.248	328.647	523.55	468.342
NUP188	11.8458	19.0902	16.0859	10.3815	20.3571	17.5779	19.6579	15.1415	15.6614	18.3367	26.0207	20.3981	14.3218	30.0392	13.7804	26.4746	15.4765	14.7297	22.1083	15.9299	32.2402	17.1504	18.274	25.6399	20.2632	18.9839	13.1309	10.8919	11.2766	15.4649	21.235	18.6963	19.2804	18.3328	17.0384	26.764	15.6217	14.9865	21.3907	19.6173	14.872	34.399	13.8644	21.633	24.1252	17.5248	13.917	15.6653	21.042
HKDC1	32.9309	15.4127	26.1104	3.10383	5.32885	28.5473	4.50236	16.4152	2.50805	13.8308	21.5855	28.0306	4.96169	18.9876	11.0485	20.8624	11.4306	23.9702	9.24513	11.8188	22.0806	4.49723	14.6736	11.3062	7.71901	12.6999	10.0585	15.5336	12.9495	16.958	17.3564	1.91774	17.719	20.2917	40.9803	0.229289	7.35827	4.19464	10.4789	35.9946	1.18209	30.5746	3.9604	0.819061	27.3843	10.9115	9.81818	16.389	12.6238
NUP43	14.9077	14.4163	13.6536	8.84368	8.26518	8.14672	11.9376	16.008	8.69814	17.3133	11.4557	8.53716	7.30852	11.1994	12.3815	13.6515	9.68567	5.37582	8.64886	8.49429	13.2904	12.3773	5.69294	10.6702	15.0162	8.80063	8.36937	14.2795	18.5043	9.58144	6.36668	5.96316	2.90294	11.2714	8.78824	14.2118	9.23351	10.286	7.71378	8.43464	5.58159	9.35248	5.71251	15.1838	10.8816	10.8158	8.80431	5.06362	8.64854
[truncated: 29 more columns]

## Sheet: Supplementary Table S4
Supplementary Table S4 significant genes between two groups in GEO database
Gene	ESTIMATE low	ESTIMATE high	logFC	pValue	FDR
A2M	12.6471	11.218	-0.172991	1.23e-05	0.00073657
ABCA1	10.4917	9.68246	-0.115797	5.52e-05	0.00220296
ABCA10	6.88142	6.52511	-0.0767047	0.028645	0.20449
ABCA4	6.08503	5.92884	-0.0375142	0.0197322	0.163705
ABCA6	6.45042	6.12172	-0.0754572	0.00039289	0.00905164
ABCA8	7.48021	6.76143	-0.14575	0.00699618	0.081478
ABCA9	6.46963	6.27566	-0.0439159	0.000892959	0.0171908
ABCB1	7.12882	6.39578	-0.156541	5.23e-07	0.000111469
ABCB4	6.39403	6.22184	-0.0393839	0.00231339	0.0354994
ABCC4	8.17761	7.63835	-0.0984171	0.0339544	0.223505
ABCG1	7.0283	6.86721	-0.0334515	0.00615522	0.0741831
ABHD11	6.46062	6.25332	-0.0470489	0.0487132	0.273572
ABHD3	8.51639	7.85646	-0.116364	0.0286416	0.20449
ABHD7	7.45208	7.18243	-0.0531704	0.04417	0.258378
ABI2	6.73458	6.56997	-0.0357003	0.0331673	0.220596
ABI3	7.54032	6.88708	-0.130732	2.65e-05	0.00129203
ABI3BP	7.31863	6.52335	-0.165961	0.000175825	0.00486517
ABL1	7.21254	7.0734	-0.0281033	0.0172438	0.151468
ABL2	6.31383	6.12079	-0.0447977	0.00540608	0.067601
ACAD11	8.99732	8.67873	-0.0520108	0.0105727	0.110028
ACO1	10.4511	10.1198	-0.0464621	0.0429531	0.254225
ACOT9	8.19132	7.56443	-0.114863	0.00458585	0.0597451
ACP5	7.92742	7.09735	-0.159571	5.4e-05	0.00216289
ACSL4	7.90238	7.40092	-0.0945831	0.000516931	0.011356
ACTA2	12.5443	10.2697	-0.288642	1.28e-06	0.000179837
ACTB	13.1235	13.0364	-0.00960551	0.039284	0.242124
ACTC1	6.67858	6.12446	-0.124959	0.00375052	0.0511908
ACTG2	11.2448	9.01697	-0.318548	7.56e-06	0.000531245
ACTN1	11.18	10.7389	-0.0580784	0.0345019	0.225289
ACTR1A	9.61776	9.59041	-0.0041096	0.0499216	0.276442
ACVR1	10.3893	9.69354	-0.100009	0.000347982	0.00828067
ACVRL1	7.44129	6.90635	-0.107629	8.01e-05	0.00281455
ADAM19	7.02427	6.61435	-0.086749	2.71e-05	0.00131586
ADAM8	7.81161	7.26684	-0.104291	0.0178608	0.153896
ADAMDEC1	7.30358	6.28773	-0.216064	1.95e-06	0.000215552
ADAMTS1	8.51466	7.20516	-0.240918	1.77e-07	6.85e-05
ADAMTS18	6.15983	6.02995	-0.0307452	0.012951	0.125766
ADAMTS2	6.29222	6.05139	-0.0563029	0.00316375	0.0448867
ADAMTS3	6.53271	6.20224	-0.0748916	0.00266131	0.0395028
ADAMTS4	8.42966	7.20492	-0.226492	0.000669618	0.0137413
ADAMTS5	7.39774	6.4553	-0.1966	2.64e-05	0.00129203
ADAMTS6	6.54658	6.26584	-0.0632338	0.0205853	0.168354
ADAMTS8	6.99276	6.44897	-0.116793	0.000148312	0.00430468
ADAMTS9	7.85247	7.05705	-0.154081	0.00129867	0.0229742
ADAMTSL2	8.005	7.35051	-0.123056	0.00458556	0.0597451
ADAMTSL3	6.34226	6.19178	-0.0346426	0.0282605	0.202744
ADARB1	7.11038	6.90736	-0.0417916	0.0304678	0.212235
ADAT1	7.925	7.59589	-0.0611916	0.0489184	0.273914
ADC	6.59982	6.3313	-0.0599246	0.00231322	0.0354994
ADCY4	8.77987	8.31622	-0.0782721	0.0397935	0.243151
ADCY9	7.65484	7.15768	-0.0968814	0.00498072	0.063495
ADFP	9.13782	8.63954	-0.0808948	0.0323011	0.218518
ADORA2A	7.16118	6.70538	-0.0948794	1.12e-05	0.000679337
ADORA3	6.80214	6.39131	-0.0898779	0.000170966	0.00475848
ADPGK	8.81355	8.37124	-0.0742818	0.003617	0.0497016
ADPRH	6.54334	6.32676	-0.0485616	0.0027557	0.0403928
AEBP1	9.27811	7.81332	-0.247894	0.00013547	0.0040624
AFAP1L1	6.91471	6.3923	-0.113334	0.000250881	0.00642675
AFF3	6.34203	6.14141	-0.0463729	0.00251845	0.0380918
AGPAT4	7.07483	6.815	-0.0539816	0.0119825	0.120344
AGR2	10.7147	9.67316	-0.147537	0.0418834	0.250923
AGT	8.76587	7.47508	-0.229808	0.000637856	0.0132906
AGTPBP1	8.27711	8.04838	-0.0404282	0.0463395	0.265825
AGTR1	6.28595	6.09292	-0.0449967	0.0286394	0.20449
AGTRL1	9.1725	8.01568	-0.194491	0.0022731	0.0350228
AHSA1	9.54024	9.15184	-0.0599636	0.0280565	0.202113
AIF1	7.9126	7.09177	-0.158004	4.9e-08	3.49e-05
AIP	8.68866	8.32381	-0.0618892	0.0430449	0.254225
AKAP12	6.3932	6.19279	-0.0459484	0.000876149	0.0170226
AKAP13	7.69459	7.39741	-0.0568255	0.00845315	0.0938349
AKNA	8.35429	7.75435	-0.107511	0.000922849	0.0176766
AKR1B1	9.82758	8.78716	-0.161439	0.000362494	0.00857963
ALCAM	9.74884	9.15657	-0.090424	0.0205817	0.168354
ALDH1L1	6.92039	7.62827	0.140502	0.0282616	0.202744
ALDH1L2	7.22079	6.67249	-0.113932	0.0102438	0.107787
ALG1	6.91229	6.67611	-0.0501563	0.0408264	0.247282
ALG2	6.45487	6.29711	-0.0356983	0.0272897	0.198396
ALKBH1	7.35755	7.08222	-0.0550251	0.0188365	0.160033
ALOX12	6.52703	7.08322	0.117979	0.0321712	0.218253
ALOX5	7.16349	6.92717	-0.0483966	0.0116154	0.117591
ALOX5AP	10.2674	8.95392	-0.197486	1.43e-05	0.000820783
ALPL	7.95589	7.02946	-0.17861	4.41e-05	0.00184856
ALS2CR11	5.95576	5.84178	-0.0278774	0.00567541	0.0698277
AMICA1	8.90487	7.80265	-0.19063	1.73e-06	0.000196466
AMN1	6.90297	6.57824	-0.0695156	0.0189085	0.160033
AMPD1	6.35292	6.06746	-0.0663275	0.0246621	0.18757
AMPH	6.39314	6.11138	-0.0650279	8.07e-05	0.00283299
AMY1A	6.25516	6.09024	-0.0385465	0.0139479	0.132363
ANGEL1	7.93066	7.57511	-0.0661741	0.0327311	0.220016
ANGPT1	7.19442	6.49692	-0.147123	4.03e-06	0.000352491
ANGPT2	7.89979	7.00508	-0.173412	0.000816988	0.0161207
ANGPTL2	9.53287	7.92081	-0.267262	1.19e-06	0.000170042
ANKDD1A	7.80311	7.38297	-0.0798465	0.0230539	0.180383
ANKRD1	6.27224	6.10143	-0.0398321	0.0418819	0.250923
ANKRD10	9.09711	8.44249	-0.10774	0.0114876	0.116752
ANKRD13C	6.95618	6.74073	-0.0453914	0.0481104	0.270908
ANKRD25	8.57437	7.68619	-0.157762	0.000278125	0.00696488
ANKRD26	6.79066	6.61551	-0.0376982	0.0267706	0.196436
ANKRD36	6.22558	6.08907	-0.0319867	0.0363525	0.231714
ANKRD38	7.08639	6.65027	-0.0916389	0.0358808	0.229641
ANKRD42	6.11639	5.98616	-0.0310502	0.00986649	0.105406
ANKRD47	6.78153	6.55514	-0.0489845	0.016862	0.149365
ANKRD50	7.88295	7.55184	-0.0619074	0.0181174	0.15562
ANKRD7	6.31408	6.21576	-0.0226423	0.0239933	0.185064
ANTXR1	8.3188	7.46098	-0.15701	7.12e-06	0.000513178
ANTXR2	9.35842	8.27376	-0.177723	0.00381463	0.0519808
ANXA5	10.7598	9.95611	-0.111996	0.000643888	0.0133624
AOAH	7.068	6.38705	-0.146151	2.35e-06	0.000250166
AOC3	6.95237	6.47297	-0.103076	0.000191297	0.00523981
AOX1	6.48111	6.16235	-0.0727589	0.00401245	0.054027
AP1S2	8.63908	7.45076	-0.213491	7.65e-07	0.00013601
AP4E1	7.89292	7.62759	-0.0493312	0.0176058	0.152886
APBA2	6.35955	6.18105	-0.0410724	0.00350514	0.048424
APBB1IP	7.72753	6.78081	-0.188549	1.39e-05	0.000803331
APCDD1L	6.96518	6.48851	-0.102274	0.00127489	0.0226592
APH1B	7.41237	6.90203	-0.102914	0.000752718	0.0151839
APLN	6.92887	6.51041	-0.0898724	0.0135541	0.129549
APM-1	7.70989	8.47108	0.135835	0.0167395	0.149038
APOB48R	6.66308	6.30081	-0.0806515	9.21e-05	0.00307399
APOBEC3F	6.68159	6.51268	-0.0369386	0.0129529	0.125766
APOBEC3G	6.5045	6.30916	-0.0439897	0.00275551	0.0403928
APOBEC3H	6.32671	6.16073	-0.0383543	0.00956727	0.102904
APOC1	8.6695	7.61551	-0.187007	0.000981583	0.0185952
APOC2	6.84561	6.38332	-0.10087	0.00142381	0.0247725
APOD	8.32061	7.49227	-0.151286	0.0108142	0.111563
APOE	9.84074	7.93946	-0.309726	9.52e-07	0.000150644
APOL3	7.11411	6.91236	-0.0415029	0.0239933	0.185064
APOL6	6.36292	6.20124	-0.0371317	0.0363499	0.231714
APOLD1	7.88197	6.98438	-0.174425	0.00100026	0.0188549
APP	8.33474	7.98777	-0.0613438	0.00530628	0.0667488
AQP1	8.30899	7.65466	-0.118334	0.00281123	0.040891
AQP9	8.17982	6.69186	-0.28966	1.43e-07	5.92e-05
ARCN1	10.5435	10.2589	-0.0394754	0.0387718	0.239962
ARFGAP3	9.26779	8.634	-0.102196	0.00190249	0.0303983
ARHGAP15	8.13184	7.15114	-0.18541	1.67e-06	0.000195453
ARHGAP20	6.38126	6.16786	-0.0490709	0.00167732	0.0277122
ARHGAP24	7.08595	6.62315	-0.0974425	0.000539282	0.0117046
ARHGAP25	6.67807	6.35721	-0.0710381	4.81e-06	0.000388866
ARHGAP28	6.38649	6.10642	-0.0646959	0.000454885	0.0102549
ARHGAP30	6.99696	6.67397	-0.0681825	0.00173919	0.0283619
ARHGAP4	8.28729	7.67781	-0.110205	0.000963232	0.0182841
ARHGAP9	8.58832	7.54354	-0.187133	1.34e-07	5.69e-05
ARHGDIB	12.4848	11.5066	-0.117704	3.73e-06	0.000332689
ARHGEF10	7.91379	7.20565	-0.13524	0.00270822	0.0399136
ARHGEF15	6.68274	6.47497	-0.0455649	0.0223874	0.177211
ARHGEF17	7.14797	6.61859	-0.111009	0.000295778	0.00729151
ARHGEF4	6.92103	7.52616	0.120928	0.0314567	0.215098
ARHGEF6	8.87524	7.77041	-0.191796	4.35e-06	0.000370275
ARL13B	6.82132	6.58651	-0.0505351	0.0230182	0.180383
ARL17P1	6.75013	6.52454	-0.0490393	0.0233404	0.181279
ARL3	6.86745	6.47395	-0.0851286	0.000246107	0.00633009
ARL4C	7.08495	6.85784	-0.0470033	0.0446238	0.26007
ARMC10	6.49816	6.29668	-0.0454404	0.0152322	0.139896
ARMCX1	7.21503	6.61389	-0.125505	9.42e-05	0.00311476
ARMCX2	8.74966	7.805	-0.164828	6.26e-05	0.00236387
ARNT2	6.71629	6.37005	-0.0763588	0.0318771	0.217268
ARNTL	6.5522	6.33093	-0.0495608	0.0177613	0.153737
ARPP-19	8.00774	7.73932	-0.0491869	0.0327311	0.220016
ARRDC4	7.28182	6.99514	-0.0579463	0.0227009	0.178882
ARSB	6.24634	6.09053	-0.0364434	0.0087309	0.0960196
ARSJ	6.62829	6.24511	-0.0859101	0.000611772	0.0129173
ART4	6.17992	6.05889	-0.0285344	0.0178567	0.153896
AS3MT	7.0865	6.80695	-0.0580656	0.0111433	0.114254
ASAM	6.56766	6.18041	-0.0876775	0.000301832	0.0074126
ASB1	8.39961	8.09481	-0.0533242	0.0310411	0.214029
ASB16	6.65129	6.41386	-0.0524401	0.0079385	0.0890168
ASB3	7.52045	7.27157	-0.0485521	0.0144052	0.135099
ASGR1	7.58211	7.10068	-0.0946422	0.00248204	0.0376611
ASMTL	7.3096	7.05601	-0.0509394	0.0258095	0.191973
ASNSD1	9.63466	9.42957	-0.0310418	0.0457523	0.263865
ASPN	10.0612	8.21762	-0.292015	1.73e-05	0.0009517
ASRGL1	7.27287	6.85014	-0.086392	0.0339544	0.223505
ATBF1	8.63666	8.24035	-0.0677673	0.013974	0.132363
ATF2	6.97776	6.7797	-0.0415426	0.0413513	0.249193
ATG4C	7.75761	7.35451	-0.0769815	0.0256992	0.191905
ATG7	9.0995	8.95432	-0.0232027	0.0313097	0.214866
ATM	6.99555	6.76373	-0.048619	0.00402171	0.054027
ATOH8	6.52789	6.32497	-0.0455585	0.00105792	0.0197702
ATP13A3	6.21751	6.11203	-0.0246867	0.0398121	0.243151
ATP1A2	6.31468	6.13422	-0.0418316	0.00927815	0.100467
ATP2A2	9.53976	9.25642	-0.0434986	0.0202975	0.166791
ATP2C1	8.33426	8.03107	-0.0534629	0.0339544	0.223505
ATP6AP2	11.5718	11.2946	-0.0349826	0.016855	0.149365
ATP6V0D2	6.37939	6.23914	-0.0320735	0.0419438	0.250923
ATP6V1B2	10.8419	10.7169	-0.0167302	0.0253345	0.190422
ATP6V1C1	7.16179	6.90897	-0.0518488	0.0327286	0.220016
ATP6V1C2	6.81484	7.27495	0.0942563	0.0193948	0.16197
ATP7A	7.15942	6.89451	-0.0543942	0.0310375	0.214029
ATP8B2	6.66861	6.19105	-0.1072	2.15e-08	3.49e-05
ATP8B4	7.62134	6.89781	-0.143907	1.05e-05	0.00065424
AXIIR	8.24455	7.64165	-0.109557	0.00431359	0.0569802
AXL	8.54829	7.57649	-0.174107	2.14e-05	0.00109896
AXUD1	9.99832	9.61078	-0.057031	0.0243252	0.186202
AYP1p1	8.12503	7.82384	-0.054496	0.0264089	0.194912
B2M	13.6528	13.2952	-0.0382913	0.021768	0.173803
B3GALT1	6.22992	6.01024	-0.0517905	0.0127607	0.124543
B3GALT2	6.19776	6.04554	-0.0358763	0.0233374	0.181279
B3GNT2	6.68095	6.41824	-0.0578742	0.0156843	0.142723
B4GALNT1	6.20068	5.99419	-0.0488628	0.00512787	0.0649347
BACE1	6.82113	6.68008	-0.0301455	0.0331673	0.220596
BAG4	8.05916	8.43008	0.0649174	0.0294231	0.20795
BANK1	7.20547	6.71041	-0.102693	0.0139486	0.132363
BASP1	10.6444	9.5827	-0.151597	0.000136112	0.00406418
BATF	7.23171	6.8183	-0.0849254	0.0413527	0.249193
BBS4	7.98153	7.72005	-0.0480537	0.0453195	0.262673
BBS9	7.13032	6.87419	-0.0527764	0.00374765	0.0511908
BCAT1	8.05108	7.33303	-0.134773	0.00462428	0.0599987
BCHE	6.19505	5.95646	-0.0566615	0.00129857	0.0229742
BCL2	6.45103	6.31693	-0.0303056	0.0101746	0.107476
BCL2A1	7.52447	6.59016	-0.191277	3.93e-05	0.00171749
BCL6	7.86012	7.63161	-0.042564	0.0104895	0.109288
BCL6B	7.20945	6.64395	-0.117848	0.00090999	0.0174832
BCL7B	7.28397	7.02238	-0.052766	0.0446238	0.26007
BCL7C	7.38775	7.17254	-0.0426517	0.0199674	0.165367
BDH2	6.41261	6.21678	-0.0447422	0.0286416	0.20449
BDNF	6.21595	6.12975	-0.020148	0.0368269	0.232792
BEST1	6.82374	6.35022	-0.103756	8.55e-06	0.000571573
BET1	8.13545	7.83076	-0.0550699	0.0419438	0.250923
BET1L	10.4634	10.2732	-0.0264631	0.0435055	0.255699
BEX1	6.63824	6.33862	-0.066631	0.00595894	0.072285
BFAR	9.20008	8.65746	-0.0877025	0.0197296	0.163705
BHLHB5	6.684	6.13778	-0.122994	1.65e-05	0.000928776
BHLHB9	7.34134	7.14557	-0.0389952	0.0469189	0.267881
BHMT2	6.42613	5.99238	-0.100822	6.35e-06	0.000473294
BICC1	6.013	5.86062	-0.0370313	0.00832193	0.0925406
BICD1	7.05512	6.70103	-0.0742881	0.00481892	0.0619314
BID	7.39575	7.07326	-0.0643218	0.00446652	0.0586737
BIN2	7.0055	6.33186	-0.145858	7.19e-06	0.000513178
BIRC2	7.22363	6.95824	-0.0540012	0.0173539	0.151468
BIRC3	8.64096	8.15358	-0.0837579	0.0272897	0.198396
BLK	6.24453	5.99632	-0.0585137	0.00625516	0.0751966
BLVRB	9.31947	9.99384	0.10079	0.0294161	0.20795
BMF	6.29686	6.16006	-0.0316874	0.0430449	0.254225
BMP2	8.90218	8.23608	-0.112201	0.014579	0.135989
BMP6	8.77441	8.21516	-0.0950127	0.00350514	0.048424
BMPR2	9.26824	8.66189	-0.0976127	0.00161761	0.0271511
BNC2	6.82887	6.23141	-0.132089	3.35e-06	0.000310632
BNIP1	7.29455	7.06051	-0.0470464	0.0373092	0.235283
BNIP2	9.25279	8.94314	-0.0491077	0.00694464	0.0811719
BNIP3L	8.41234	7.95157	-0.0812682	0.0122017	0.121774
BPGM	6.94388	6.63788	-0.0650201	0.0131452	0.126807
BPTF	6.89144	6.72459	-0.0353598	0.0489184	0.273914
BRDG1	6.50974	6.16954	-0.0774362	0.000145209	0.00422106
BRPF3	8.85632	8.59119	-0.0438488	0.0339544	0.223505
BRUNOL6	6.60626	6.4473	-0.0351399	0.0344993	0.225289
BST1	6.41426	6.15746	-0.0589483	0.00336791	0.0470416
BTBD1	7.6897	7.35196	-0.064798	0.0304678	0.212235
BTG2	8.35787	7.86565	-0.0875693	0.0330526	0.220596
BTG3	9.21242	8.69181	-0.0839236	0.0304678	0.212235
BTK	7.12576	6.48957	-0.134922	2.85e-07	8.2e-05
BTN2A1	7.31872	7.14299	-0.0350647	0.0354117	0.228668
BTN2A2	6.5307	6.37553	-0.0346924	0.00956829	0.102904
BTN3A3	7.23591	6.92712	-0.062918	0.0304678	0.212235
BVES	6.13535	6.02053	-0.027255	0.0236654	0.183354
C10orf10	8.33718	7.78503	-0.0988582	0.0368282	0.232792
C10orf107	6.22974	5.9107	-0.0758416	4.77e-06	0.000388866
C10orf11	7.53429	7.02114	-0.101767	0.00832193	0.0925406
C10orf128	6.41545	6.23316	-0.0415856	0.00362618	0.0497016
C10orf130	6.21958	6.09303	-0.0296578	0.0413499	0.249193
C10orf136	6.25421	6.12316	-0.0305509	0.033166	0.220596
C10orf137	8.75887	8.53738	-0.0369514	0.04351	0.255699
C10orf26	7.15013	6.80295	-0.0718102	0.00769348	0.0871915
C10orf56	7.88963	7.07292	-0.157652	6.18e-05	0.00235147
C10orf6	8.11734	7.84938	-0.048429	0.0193948	0.16197
C10orf61	7.1496	6.84077	-0.063704	0.00766613	0.0871915
C10orf72	6.2584	6.10332	-0.0362015	0.0101746	0.107476
C10orf83	6.64247	6.41405	-0.0504841	0.0135429	0.129549
C10orf88	7.88726	7.61505	-0.0506705	0.0162481	0.146102
C11orf24	8.026	7.61211	-0.0763851	0.0272897	0.198396
C11orf38	6.09697	5.98727	-0.0261949	0.00871704	0.0960196
C11orf61	7.03474	6.8763	-0.0328645	0.0481088	0.270908
C11orf63	6.24536	6.07141	-0.0407541	0.0188365	0.160033
C11orf70	7.14261	6.52386	-0.130723	0.00100024	0.0188549
C12orf23	8.92855	8.37757	-0.0918949	0.0233384	0.181279
C12orf35	7.94418	7.57192	-0.0692401	0.0199674	0.165367
C12orf5	7.58853	7.16646	-0.0825592	0.0157692	0.142878
C12orf53	5.95953	5.87289	-0.0211266	0.0166188	0.148332
C12orf57	10.5909	10.0845	-0.0706869	0.0202975	0.166791
C12orf59	6.53897	6.21122	-0.0741884	0.00531717	0.0667653
C13orf18	6.88418	6.17446	-0.156973	1.09e-06	0.000161566
C13orf21	7.37021	6.87586	-0.100165	0.0275068	0.199296
C13orf30	6.23582	6.07581	-0.0375014	0.0163778	0.146615
C13orf33	6.87958	6.3383	-0.118225	0.000341131	0.00816564
C14orf100	9.36434	8.92746	-0.068928	0.00956778	0.102904
C14orf126	6.85916	6.58262	-0.0593692	0.0030231	0.0432437
C14orf132	7.68984	7.12765	-0.109528	0.00120586	0.0218014
C14orf135	8.82813	8.45484	-0.062331	0.0323023	0.218518
C14orf139	6.85766	6.44408	-0.0897413	1.81e-05	0.000986792
C14orf145	6.73216	6.48135	-0.0547744	0.0186421	0.158826
C14orf147	8.6635	8.19016	-0.081058	0.0181183	0.15562
C14orf149	6.52576	6.17854	-0.0788805	0.00145002	0.0250013
C14orf151	7.14097	6.84968	-0.0600851	0.0230192	0.180383
C14orf179	8.90797	8.64457	-0.0433035	0.0435085	0.255699
C14orf24	7.02397	6.67111	-0.074361	0.00350514	0.048424
C14orf45	7.71895	7.28749	-0.0829828	0.00576935	0.0706128
C15orf24	9.77261	9.385	-0.0583865	0.0208722	0.16986
C15orf44	6.58349	6.41828	-0.0366643	0.037772	0.23662
C16orf28	7.36879	7.15865	-0.0417404	0.0349568	0.226545
C16orf30	7.84753	6.90319	-0.184975	1.12e-05	0.000679337
C16orf45	6.85234	6.52051	-0.0716116	0.000179028	0.0049394
C16orf52	6.88463	6.60708	-0.0593664	0.0186421	0.158826
C16orf80	9.15911	8.85778	-0.0482609	0.0349568	0.226545
C17orf44	7.23426	6.93859	-0.0602026	0.0103307	0.108287
C17orf60	6.42058	6.08892	-0.0765173	5.78e-05	0.00225242
C17orf62	8.53547	8.19481	-0.0587606	0.02641	0.194912
C17orf80	6.77463	6.54308	-0.0501723	0.0265408	0.195649
C18orf1	6.298	6.11054	-0.0435938	0.00942147	0.101681
C18orf34	6.50618	6.17535	-0.0752904	0.00338802	0.0472183
C19orf40	6.74618	6.55449	-0.041589	0.0499378	0.276442
C19orf59	7.18508	6.30968	-0.187438	1.95e-05	0.00103899
C1QA	10.1987	8.82468	-0.208772	2.25e-05	0.00114836
C1QB	9.97826	8.23238	-0.277479	5.32e-06	0.000422982
C1QC	9.14105	7.71708	-0.244305	6e-06	0.000461977
C1QTNF5	9.28524	7.94351	-0.225161	6.61e-05	0.00243663
C1QTNF6	7.11851	6.73222	-0.0804944	0.00122031	0.022019
C1QTNF7	6.36842	6.17143	-0.0453303	0.0176033	0.152886
C1R	6.76342	6.21358	-0.122328	3.38e-08	3.49e-05
C1RL	7.79045	7.36724	-0.0805813	0.0063558	0.0759346
C1S	7.95517	6.93219	-0.198582	2.46e-07	7.87e-05
C1orf101	6.50092	6.33786	-0.0366472	0.0327311	0.220016
C1orf103	6.03571	5.90378	-0.0318837	0.0387842	0.239962
C1orf108	7.20802	7.00514	-0.0411901	0.00901667	0.0983081
C1orf121	9.42011	9.01073	-0.0640992	0.031871	0.217268
C1orf150	6.14997	6.02546	-0.029509	0.0397893	0.243151
C1orf162	8.67966	7.60592	-0.190516	8.77e-06	0.000581833
C1orf165	6.18826	6.04841	-0.0329797	0.00506297	0.0644138
C1orf186	6.36129	5.93649	-0.0997099	0.000377352	0.00883387
C1orf190	6.44553	6.31335	-0.0298921	0.0327274	0.220016
C1orf212	8.22468	7.97257	-0.0449159	0.0208758	0.16986
C1orf24	9.24626	8.58697	-0.106721	0.00625479	0.0751966
C1orf38	6.07729	5.94684	-0.0313053	0.0392798	0.242124
C1orf54	9.67824	8.5413	-0.180289	3.34e-05	0.00153571
C1orf69	6.66797	6.49546	-0.0378168	0.0403071	0.245236
C1orf78	7.17413	6.61057	-0.11803	5.4e-05	0.00216289
C1orf90	6.44753	6.22292	-0.0511543	0.00645904	0.076825
C2	7.40782	6.72605	-0.139288	0.00117305	0.0213489
C20orf103	6.85253	6.36143	-0.107284	0.0022333	0.0346061
C20orf117	6.69525	6.52375	-0.0374379	0.0408278	0.247282
C20orf151	6.84421	7.30892	0.0947739	0.00540575	0.067601
C20orf160	7.23792	6.68738	-0.114135	8.82e-05	0.00298
C20orf175	6.26334	6.07405	-0.0442729	0.00231339	0.0354994
C20orf197	6.34653	6.20492	-0.0325548	0.00489784	0.0626683
C20orf23	6.80876	6.55311	-0.0552134	0.0127601	0.124543
C20orf30	12.1512	11.862	-0.0347529	0.0353999	0.228668
C20orf39	6.52292	6.29443	-0.0514419	0.0125717	0.12378
C20orf59	7.65816	7.14259	-0.100549	0.0398121	0.243151
C21orf25	7.64463	7.51209	-0.0252317	0.0260525	0.1931
C21orf51	6.90668	6.7107	-0.0415294	0.037772	0.23662
C21orf66	7.2475	7.0075	-0.0485836	0.0123596	0.122388
C21orf7	8.05403	7.57024	-0.0893705	0.0026615	0.0395028
C21orf81	6.61576	7.27313	0.136668	0.0163824	0.146615
C21orf91	6.64803	6.43911	-0.0460652	0.0499362	0.276442
C22orf25	8.11121	7.88292	-0.0411873	0.0440639	0.258155
C22orf34	6.58637	6.31665	-0.0603239	0.0035652	0.0491496
C22orf9	6.23766	6.08432	-0.0359095	0.0172438	0.151468
C2orf32	8.86008	7.43659	-0.252677	2.32e-07	7.87e-05
C2orf33	8.58905	8.2227	-0.0628863	0.0463364	0.265825
C2orf40	6.26261	6.08695	-0.0410444	0.0286439	0.20449
C3	7.06534	6.50583	-0.119027	0.00387998	0.0525288
C3AR1	7.07834	6.40032	-0.145266	5.46e-06	0.000430034
C3orf10	9.57782	9.23008	-0.0533534	0.0424154	0.252655
C3orf15	6.54918	6.39962	-0.0333286	0.0499346	0.276442
C3orf18	6.31661	6.18716	-0.0298716	0.017106	0.15076
C3orf34	6.25767	6.09008	-0.0391644	0.00223298	0.0346061
C3orf36	6.70039	6.41859	-0.0619886	0.00173919	0.0283619
C3orf40	7.58568	7.34459	-0.0465965	0.014579	0.135989
C3orf59	8.12	7.60384	-0.094752	0.00285314	0.0414371
C3orf63	6.71611	6.49703	-0.0478451	0.00327381	0.0461036
C3orf64	7.47316	7.03589	-0.0869847	0.00219414	0.0341947
C4BPA	7.26213	6.55603	-0.147571	0.0147923	0.137257
C4orf18	8.36541	7.5575	-0.146527	0.000163242	0.00461111
C4orf29	7.72008	7.48522	-0.0445716	0.0419438	0.250923
C4orf31	7.12924	6.5583	-0.120426	0.00769391	0.0871915
C4orf32	8.20695	7.72303	-0.0876793	0.0056798	0.0698277
C5AR1	7.41032	6.53305	-0.181777	3.73e-06	0.000332689
C5orf13	9.45905	8.60554	-0.13643	0.00186735	0.029913
C5orf14	7.74053	7.27938	-0.0886164	0.00166551	0.0277122
C5orf15	10.4344	10.1912	-0.0340241	0.0382816	0.238597
C5orf20	6.64418	6.39178	-0.0558735	0.0113155	0.11531
C5orf24	7.50442	7.11795	-0.0762798	0.00649773	0.0771357
C5orf25	6.67338	6.44462	-0.0503223	0.0112582	0.115142
C5orf28	7.90871	7.54122	-0.0686453	0.0256982	0.191905
C5orf29	6.93137	6.40322	-0.114343	5.91e-05	0.00228954
C5orf37	7.23229	6.87349	-0.0734103	0.0194531	0.16197
C5orf5	8.981	8.55003	-0.0709471	0.00671789	0.0791552
C6orf145	6.96511	6.79359	-0.03597	0.0264078	0.194912
C6orf155	6.18416	5.98578	-0.047037	0.00514709	0.0650047
C6orf188	6.50216	6.29768	-0.0460991	0.00489937	0.0626683
C6orf189	8.39274	7.4437	-0.173121	0.000101932	0.00330748
C6orf191	5.92311	5.83157	-0.02247	0.0189043	0.160033
C6orf32	7.46053	6.40365	-0.220383	2.99e-07	8.48e-05
C6orf48	7.57184	7.13992	-0.0847366	0.0230539	0.180383
C6orf59	6.46997	6.19346	-0.0630144	0.0121993	0.121774
C6orf60	6.45697	6.17984	-0.0632892	0.0027557	0.0403928
C6orf65	6.50918	6.11095	-0.091081	3.05e-05	0.00143099
C7	6.73068	6.29254	-0.0971106	0.0116154	0.117591
C7orf10	7.46529	6.79057	-0.136666	0.00899541	0.0983022
C7orf13	6.55676	6.294	-0.0590066	0.0104895	0.109288
C7orf20	6.54449	6.42865	-0.0257651	0.0476934	0.26976
C7orf23	8.84171	8.28641	-0.0935791	0.0310411	0.214029
C7orf25	7.979	7.65046	-0.0606616	0.0189102	0.160033
C7orf28A	7.77863	7.48491	-0.0555323	0.0318771	0.217268
C7orf28B	7.92072	7.67249	-0.0459368	0.0476934	0.26976
C8A	6.12666	5.9747	-0.0362334	0.0275035	0.199296
C8orf16	7.22621	7.73646	0.0984342	0.0087309	0.0960196
C8orf34	6.47866	6.27014	-0.0471984	0.0214676	0.172911
C8orf4	9.0215	7.75443	-0.218346	0.000637856	0.0132906
C8orf42	6.63026	6.27216	-0.0801033	0.00129846	0.0229742
C8orf48	7.29911	7.12354	-0.0351252	0.0408278	0.247282
C8orf70	7.65211	7.36692	-0.0547954	0.04417	0.258378
C8orf72	6.70313	6.42884	-0.0602773	0.0387808	0.239962
C9orf109	6.06161	5.87359	-0.0454562	0.00722121	0.0833414
C9orf123	7.99368	7.71027	-0.0520791	0.0469236	0.267881
C9orf150	7.194	6.68727	-0.105377	0.00295351	0.0426338
C9orf19	9.80421	8.75584	-0.163156	1.95e-05	0.00103899
C9orf21	7.44679	6.90681	-0.108599	0.00132007	0.0232936
C9orf25	6.76797	6.59362	-0.0376529	0.0340507	0.223505
C9orf30	8.68724	8.34678	-0.057677	0.0321712	0.218253
C9orf38	6.61534	6.46927	-0.0322128	0.0101719	0.107476
C9orf5	9.26171	8.85905	-0.064126	0.0397921	0.243151
C9orf72	6.76718	6.59367	-0.0374728	0.0493223	0.274717
C9orf89	7.97516	7.57576	-0.0741231	0.0193948	0.16197
C9orf94	5.848	5.72111	-0.0316487	0.0133423	0.128377
CA4	6.86642	6.76481	-0.0215087	0.0475123	0.269629
CA5B	7.39582	7.13273	-0.052255	0.0336059	0.222508
CA8	7.42118	6.50649	-0.189771	0.000196219	0.00532851
CABP4	6.77232	6.55343	-0.0473985	0.0194531	0.16197
CACNA1C	6.89621	6.5493	-0.0744637	0.00193715	0.0307807
CACNA1E	6.17847	6.15635	-0.00517491	0.0344929	0.225289
CACNA1H	6.76495	6.32049	-0.0980431	0.000179578	0.0049474
CACNA2D3	6.90129	6.39197	-0.110605	0.00350514	0.048424
CADM1	7.52913	7.11354	-0.0819157	0.0331673	0.220596
CADPS2	7.53851	7.16965	-0.0723776	0.014579	0.135989
CALCRL	7.87379	6.96086	-0.177792	0.000106923	0.00342263
CALD1	10.2427	9.12524	-0.166666	0.000163242	0.00461111
CALM2	13.1314	12.9771	-0.01706	0.031435	0.215098
CALU	9.40511	8.43465	-0.157116	0.000584264	0.0124753
CAMK1	7.25071	6.75749	-0.101636	0.00155999	0.0264626
CAMK1G	7.86787	6.83697	-0.202615	6.58e-05	0.00243663
CAMK2A	6.10926	5.94595	-0.039092	0.0123852	0.122388
CAMP	6.49661	6.28462	-0.0478602	0.00832054	0.0925406
CANX	8.54958	7.95065	-0.104781	0.00167745	0.0277122
CAP1	12.2961	12.1764	-0.0141162	0.028256	0.202744
CARD8	7.468	7.07962	-0.0770497	0.00290273	0.0420928
CARD9	7.60524	7.0703	-0.105222	0.00257043	0.038693
CASC4	8.3265	7.91865	-0.0724559	0.00671789	0.0791552
CASD1	7.74042	7.27454	-0.0895559	0.00336791	0.0470416
CASP4	7.48514	7.36395	-0.0235486	0.04351	0.255699
CASQ2	6.28389	6.0217	-0.0614875	0.00290273	0.0420928
CAV1	7.98411	7.10327	-0.168647	9.21e-05	0.00307399
CAV2	8.31979	7.64282	-0.122441	0.00324923	0.0458564
CBFA2T3	6.30509	6.15881	-0.0338646	0.00388252	0.0525288
CBL	7.45334	7.18627	-0.0526443	0.014848	0.137485
CBLB	8.96705	8.52262	-0.0733366	0.0250955	0.189333
CBX6	9.34921	8.67954	-0.107226	0.000434164	0.00987169
CBX7	8.13284	7.67351	-0.0838723	0.0243273	0.186202
CCDC100	6.41645	6.24057	-0.0400975	0.0223884	0.177211
CCDC102A	7.507	6.94457	-0.112352	0.000752718	0.0151839
CCDC102B	7.26097	6.57559	-0.143042	6.26e-05	0.00236387
CCDC104	7.86582	7.53703	-0.0616008	0.0321712	0.218253
CCDC107	7.11547	6.79286	-0.0669396	0.0171076	0.15076
CCDC109B	10.1247	9.71481	-0.0596229	0.0290295	0.206251
CCDC111	6.78166	6.53322	-0.0538446	0.0194548	0.16197
CCDC117	8.80592	8.43538	-0.0620211	0.0363525	0.231714
CCDC126	7.227	6.85627	-0.0759729	0.00458585	0.0597451
CCDC16	7.45224	7.19595	-0.0504892	0.037772	0.23662
CCDC26	6.20789	6.11003	-0.0229253	0.0387801	0.239962
CCDC3	8.58818	7.56505	-0.183003	1.53e-05	0.000874664
CCDC32	9.02953	8.60643	-0.069235	0.0112582	0.115142
CCDC46	6.91021	6.4787	-0.0930247	0.000409024	0.00937693
CCDC69	7.17442	6.89232	-0.0578718	0.00387973	0.0525288
CCDC74B	6.34995	6.19784	-0.0349796	0.0336059	0.222508
CCDC8	6.22105	5.94238	-0.0661182	0.00144991	0.0250013
CCDC80	6.2167	6.01935	-0.0465403	0.00769391	0.0871915
CCDC81	6.49742	6.26854	-0.0517376	0.00722204	0.0833414
CCDC89	6.19461	6.02127	-0.0409445	0.0246601	0.18757
CCDC92	9.03808	8.63649	-0.0655716	0.00116193	0.0212074
CCDC98	6.68261	6.4057	-0.0610538	0.0294231	0.20795
CCL1	6.30121	6.14505	-0.0362033	0.00913531	0.0992649
CCL11	6.78503	6.05862	-0.163365	0.000168502	0.00471161
CCL13	7.09679	6.33503	-0.163816	1.9e-05	0.00102611
CCL14	7.04459	6.66812	-0.0792358	0.00927815	0.100467
CCL18	7.44297	6.25919	-0.249903	7.19e-06	0.000513178
CCL19	7.31124	6.50176	-0.169286	4.82e-05	0.0019858
CCL2	9.23984	7.56319	-0.288873	9.02e-07	0.000146383
CCL21	7.028	6.30246	-0.157199	0.000489333	0.0108902
CCL22	6.63463	6.35422	-0.0623022	0.00819186	0.0914257
CCL23	6.39596	6.05738	-0.0784675	0.000139109	0.00412633
CCL24	6.13342	5.95805	-0.0418508	0.0469142	0.267881
CCL3	7.4285	6.47303	-0.19863	9.98e-06	0.00063554
CCL4	6.88517	6.37224	-0.111691	0.000112087	0.00352428
CCL8	8.50387	7.53905	-0.173736	0.000382799	0.00893763
CCM2	7.53827	7.32767	-0.04088	0.00271039	0.0399136
CCND2	9.02318	8.41608	-0.100488	0.0294254	0.20795
CCND3	10.9187	10.5949	-0.0434228	0.00721873	0.0833414
CCNJ	6.56218	6.39332	-0.0376098	0.0358795	0.229641
CCPG1	8.57516	8.03611	-0.0936663	0.00431359	0.0569802
CCR1	6.78434	6.26549	-0.114782	3.6e-05	0.00159918
CCR2	6.21311	6.0069	-0.0486957	0.000892959	0.0171908
CCR3	6.17547	6.04136	-0.0316753	0.0387815	0.239962
CCR6	6.65814	6.30724	-0.0781107	0.00072235	0.0147505
CCR7	7.34963	6.39665	-0.200356	3.13e-08	3.49e-05
CCT6A	9.28284	8.95168	-0.0524088	0.0367853	0.232792
CCT6AP1	6.39796	6.23997	-0.0360723	0.0176066	0.152886
CD14	9.40476	7.85746	-0.259329	5.22e-07	0.000111469
CD151	8.19682	7.8248	-0.0670102	0.0419438	0.250923
CD163	7.70643	6.50455	-0.244613	2.33e-07	7.87e-05
CD163L1	7.47495	6.67773	-0.162706	8.82e-05	0.00298
CD19	6.55258	6.15762	-0.0896896	0.000781096	0.0156441
CD1B	6.34363	5.97419	-0.0865661	4.24e-06	0.000364191
CD1C	6.49716	6.30224	-0.0439433	0.0398121	0.243151
CD1D	7.12776	6.56073	-0.119593	5.78e-05	0.00225242
CD2	8.06024	7.31214	-0.140529	0.000145209	0.00422106
CD200	6.54174	6.43082	-0.02467	0.0199674	0.165367
CD209	7.31234	6.40019	-0.192219	2.64e-06	0.000266884
CD247	8.38742	7.66135	-0.130628	8.82e-05	0.00298
CD248	8.57029	7.07608	-0.276393	3.58e-05	0.00159918
CD27	7.46063	6.91384	-0.109811	0.000261464	0.00663517
CD28	6.10395	5.92011	-0.044119	0.0211699	0.171378
CD300A	7.24189	6.35346	-0.188825	5.91e-07	0.000116763
CD300C	6.50671	6.05627	-0.103499	2.09e-05	0.00108218
CD300LB	6.13826	6.03235	-0.02511	0.0186421	0.158826
CD300LF	7.30195	6.73805	-0.115949	6.04e-05	0.00230856
CD302	7.634	6.84473	-0.157446	0.000240701	0.00620786
CD33	6.72624	6.26651	-0.102137	8.98e-06	0.000592117
CD36	7.40149	6.66661	-0.150862	9.4e-08	5.25e-05
CD37	7.36305	6.44189	-0.19282	5.23e-07	0.000111469
CD38	7.55732	6.67376	-0.179375	6.36e-06	0.000473294
CD3E	6.49437	6.26808	-0.0511654	0.00349046	0.048424
CD3G	6.32176	6.16457	-0.0363273	0.0173547	0.151468
CD4	7.24711	6.59705	-0.135583	7.88e-07	0.000137193
CD40	6.80345	6.36749	-0.095542	0.000107357	0.00342497
CD40LG	6.33874	6.21338	-0.0288175	0.0233374	0.181279
CD48	8.09468	6.90651	-0.229017	9.02e-07	0.000146383
CD5	6.35247	6.17562	-0.0407341	0.00781557	0.0881018
CD53	7.65482	6.59246	-0.215551	2.53e-07	7.87e-05
CD59	9.31266	8.88659	-0.0675623	0.0260525	0.1931
CD6	7.48968	6.92989	-0.112072	0.000283897	0.00703516
CD69	7.32618	6.53303	-0.16531	8.41e-05	0.0029116
CD7	7.09789	6.84892	-0.0515149	0.0119825	0.120344
CD70	6.78729	6.26768	-0.114905	6.26e-05	0.00236387
CD72	6.64847	6.328	-0.0712736	0.0066685	0.078729
CD74	10.0455	9.02622	-0.154356	0.000101932	0.00330748
CD79A	6.9485	6.3078	-0.139565	0.000141969	0.00417004
CD79B	6.57267	6.38108	-0.0426789	0.00885646	0.0971753
CD80	6.87155	6.43127	-0.0955324	2.65e-05	0.00129203
CD81	12.9322	12.3939	-0.0613274	0.000141918	0.00417004
CD83	7.93666	7.12762	-0.155111	3.75e-05	0.00165175
CD84	6.66576	6.03973	-0.142286	1.95e-06	0.000215552
CD86	6.9164	6.37505	-0.117586	4.58e-06	0.000379347
CD93	10.5538	9.01054	-0.228079	5.65e-05	0.00224265
CD96	6.82239	6.40684	-0.0906658	0.00177083	0.0287299
CD99L2	7.90555	7.51295	-0.0734876	0.00645942	0.076825
CDC14A	6.41557	6.27861	-0.0311332	0.0208758	0.16986
CDC42EP2	7.36992	6.76224	-0.124147	0.00179773	0.029051
CDC42EP3	6.19124	6.03327	-0.0372874	0.013744	0.130975
CDC42SE2	6.8785	6.51432	-0.0784784	0.00587519	0.0715349
CDGAP	6.78542	6.38084	-0.0886925	3.19e-05	0.00147349
CDH11	9.88037	7.82203	-0.337022	2.66e-07	7.9e-05
CDH13	8.06776	7.19016	-0.166144	0.000960831	0.0182841
CDH5	8.32903	7.21327	-0.207494	2.02e-05	0.00105832
CDH6	7.48195	6.77884	-0.142376	9.42e-05	0.00311476
CDK2AP1	12.5162	12.4141	-0.0118234	0.0286314	0.20449
CDK5	8.40708	8.04941	-0.0627224	0.0451896	0.262642
CDKN1C	7.10966	6.75778	-0.0732299	0.0141564	0.133757
CDKN2C	6.47982	6.32446	-0.0350106	0.0230192	0.180383
CDKN2D	6.67468	6.54289	-0.0287711	0.0250955	0.189333
CDO1	6.40024	6.20441	-0.0448323	0.021768	0.173803
CDR2	9.42368	8.53614	-0.142708	0.00387948	0.0525288
CEACAM3	6.12261	5.86465	-0.062101	0.00971715	0.10421
CEBPB	11.5144	10.9129	-0.0774087	0.00197018	0.0311951
CEBPD	11.0515	10.8521	-0.0262775	0.00595574	0.072285
CECR1	7.45546	6.94985	-0.101315	8.77e-06	0.000581833
CEECAM1	7.33118	6.70827	-0.128105	0.000781298	0.0156441
CENPC1	7.46745	7.2057	-0.051476	0.0463395	0.265825
CENTA2	8.78808	7.84084	-0.16454	4.41e-05	0.00184856
CENTB1	7.0345	6.58911	-0.0943647	3.05e-05	0.00143099
CEP110	7.21982	6.95092	-0.0547583	0.0217717	0.173803
CEP290	7.25687	6.99432	-0.0531624	0.0271377	0.198278
CERK	7.93483	7.6253	-0.0574055	0.000631709	0.0132645
CFH	7.94032	7.3119	-0.11895	0.000122278	0.00375581
CFI	9.34145	8.76527	-0.0918475	0.0310387	0.214029
CFLAR	10.5031	10.3079	-0.0270702	0.018374	0.157219
CFP	6.38537	6.21797	-0.0383255	0.0267695	0.196436
CG018	7.12995	6.84865	-0.0580721	0.0205853	0.168354
CGGBP1	8.24189	8.01182	-0.0408453	0.00717815	0.0833368
CGI-38	6.93225	6.59984	-0.0708931	0.00305709	0.0436641
CH25H	7.37484	6.73265	-0.131438	0.00122844	0.0220835
CHD6	6.9515	6.79816	-0.0321795	0.0349555	0.226545
CHI3L2	6.22321	6.052	-0.0402471	0.0253501	0.190422
CHM	7.60222	7.42257	-0.0345032	0.0313097	0.214866
CHN1	7.30428	6.5638	-0.154211	2.37e-05	0.00120095
CHN2	6.82068	6.46227	-0.0778754	0.00450979	0.0590861
CHORDC1	8.33153	7.956	-0.0665375	0.0429605	0.254225
CHRDL2	6.32779	5.90119	-0.100696	0.00733782	0.0845698
CHRNA1	6.27221	6.07286	-0.0465967	0.0220739	0.17587
CHST1	6.83955	6.37738	-0.100938	0.0029529	0.0426338
CHST10	6.72516	6.5013	-0.0488405	0.0178592	0.153896
CHST12	7.81442	7.34043	-0.0902739	0.000519282	0.011356
CHST13	7.02824	6.39165	-0.136975	0.000619523	0.0130519
CHST2	6.61792	6.22116	-0.089194	6.67e-06	0.000490777
CHST7	8.03171	7.39676	-0.118814	9.01e-05	0.00302319
CHSY-2	7.32974	6.49003	-0.175537	0.00013328	0.00400303
CHSY1	10.1278	9.40308	-0.107121	0.00125122	0.0223484
CIITA	6.77611	6.54341	-0.0504146	0.0298212	0.209275
CILP	6.36684	6.04654	-0.074468	0.0100174	0.106435
CKLF	10.2062	9.61195	-0.0865506	0.0173523	0.151468
CLASP2	7.09184	6.75462	-0.0702855	0.0260515	0.1931
CLC	6.69963	6.08138	-0.139683	9.01e-05	0.00302319
CLCF1	7.60192	7.28232	-0.061965	0.0419438	0.250923
CLDN11	6.19084	5.87538	-0.0754539	0.000892505	0.0171908
CLDN14	7.46887	7.32373	-0.0283111	0.00818323	0.0914257
CLDN5	7.91155	7.22227	-0.131508	0.000148756	0.00431097
CLEC11A	7.44913	6.57119	-0.180918	4.4e-05	0.00184856
CLEC12A	6.29014	5.95757	-0.0783698	0.00022489	0.00593722
CLEC14A	6.81618	6.51686	-0.0647862	0.000425735	0.00971311
CLEC1A	7.34416	6.66905	-0.139115	9.44e-06	0.000609303
CLEC3B	7.56789	6.87535	-0.138459	0.000127667	0.00387741
CLEC4A	7.38921	6.42692	-0.201293	2.66e-07	7.9e-05
CLEC4D	6.19771	5.903	-0.070287	6.46e-05	0.00240614
CLEC4E	6.09182	5.9897	-0.0243879	0.0457584	0.263865
CLEC5A	6.69403	6.28562	-0.0908188	0.00549466	0.0683974
CLEC6A	6.18834	6.10014	-0.0207118	0.0205817	0.168354
CLEC7A	6.32867	5.99911	-0.0771546	0.000529573	0.0115422
CLIC2	6.93029	6.46289	-0.100736	3.5e-05	0.00157801
CLIC4	7.67272	7.06401	-0.119251	0.00078425	0.0156701
CLIC6	9.62942	8.72481	-0.142325	0.0127471	0.124543
CLIP2	8.3813	8.15801	-0.0389566	0.0258095	0.191973
CLIP3	8.49821	7.32757	-0.213825	6.3e-07	0.000119607
CLK1	8.70347	8.45126	-0.0424254	0.0424198	0.252655
CLK4	7.53058	7.34619	-0.0357647	0.0327299	0.220016
CLSTN2	6.22082	5.94051	-0.0665161	0.000235277	0.00609693
CLTC	9.57368	9.29151	-0.0431606	0.0282605	0.202744
CLUAP1	7.00779	6.76295	-0.0513057	0.0163816	0.146615
CMAH	6.91421	6.39114	-0.113492	2.09e-05	0.00108218
CMKLR1	6.28595	6.05459	-0.0540998	0.00204355	0.0321914
CMTM2	6.96711	6.26114	-0.154135	4.2e-05	0.00179805
CMTM3	7.20237	6.79192	-0.0846522	2.93e-05	0.00138829
CMTM6	9.62382	9.26727	-0.0544646	0.0457507	0.263865
CNIH3	6.17939	5.98935	-0.0450658	0.0049801	0.063495
CNN1	7.18737	6.27181	-0.196582	7.26e-07	0.00013128
CNOT2	9.32345	9.07484	-0.0389916	0.0363499	0.231714
CNOT8	8.55003	8.25189	-0.0512039	0.0413484	0.249193
CNR1	6.05905	5.93597	-0.0296077	0.0451866	0.262642
CNTNAP1	7.82916	7.05054	-0.151123	0.000187441	0.00514906
COCH	8.54945	7.37008	-0.214151	0.0010386	0.0194425
COL10A1	6.96784	6.20168	-0.168054	0.0173547	0.151468
COL12A1	7.56978	6.70328	-0.175383	3.6e-05	0.00159918
COL13A1	6.96426	6.51319	-0.0966066	0.000656694	0.0135505
COL14A1	6.63418	6.19489	-0.09884	0.000212415	0.00565566
COL15A1	9.6525	8.094	-0.25405	0.000187254	0.00514906
COL16A1	8.91776	8.28268	-0.106585	0.00942248	0.101681
COL18A1	7.75491	7.221	-0.102911	0.0022333	0.0346061
COL1A1	11.0875	9.03108	-0.295964	0.000168502	0.00471161
COL1A2	10.9793	8.53478	-0.363365	7.26e-07	0.00013128
COL21A1	6.50158	6.25257	-0.0563414	0.00677708	0.0797042
COL22A1	7.13974	6.41086	-0.155352	0.00514678	0.0650047
COL23A1	6.80487	6.177	-0.139661	3.93e-06	0.000346867
COL24A1	6.68418	6.20832	-0.106548	0.000240652	0.00620786
COL27A1	6.64342	6.49222	-0.0332153	0.0298224	0.209275
COL3A1	11.9991	9.85041	-0.284672	8.55e-06	0.000571573
COL4A1	12.2974	10.431	-0.237478	0.000377352	0.00883387
COL4A2	8.88371	7.58446	-0.228116	0.000250881	0.00642675
COL4A4	6.65008	6.30305	-0.0773204	0.00327381	0.0461036
COL4A5	9.205	8.35495	-0.139787	0.0017078	0.0281402
COL4A6	6.43294	6.25419	-0.0406551	0.0453195	0.262673
COL5A1	10.1349	8.39386	-0.271924	7.19e-06	0.000513178
COL5A2	11.1405	9.14676	-0.284485	5.78e-05	0.00225242
COL6A1	10.2856	8.29859	-0.309688	1.62e-06	0.000195453
COL6A2	7.48536	6.54897	-0.192803	4.55e-08	3.49e-05
COL6A3	11.6994	9.55714	-0.291784	1.46e-05	0.000838262
COL8A1	7.62399	6.73653	-0.178541	1.9e-05	0.00102611
COL9A1	6.74272	6.3373	-0.0894638	0.00164734	0.0275749
COLEC11	6.95487	6.48105	-0.101795	0.001937	0.0307807
COLEC12	6.94971	6.34436	-0.131477	2.7e-08	3.49e-05
COMMD7	10.4624	10.0883	-0.0525229	0.034953	0.226545
COMP	6.69308	6.21381	-0.107192	0.00688605	0.0807855
COMT	8.39943	8.30935	-0.0155563	0.0487116	0.273572
COP1	7.21787	6.87462	-0.0702925	0.00694464	0.0811719
COPA	10.6041	10.4038	-0.0275074	0.0480993	0.270908
COPB1	10.7557	10.5334	-0.0301307	0.0499248	0.276442
COPS8	7.03413	6.82755	-0.0430035	0.037772	0.23662
COPZ2	6.84834	6.50381	-0.0744695	0.0177613	0.153737
COQ10B	10.2275	9.90073	-0.0468505	0.00362258	0.0497016
CORIN	6.43076	6.214	-0.0494677	0.00270784	0.0399136
CORO1A	8.10687	7.14081	-0.183057	1.06e-06	0.000159782
CORO1C	9.98345	9.48892	-0.0732943	0.0111461	0.114254
COX4I2	7.11026	6.46508	-0.137234	4.19e-05	0.00179805
COX7A1	8.85805	7.54497	-0.231474	1.46e-06	0.000193969
CP	7.18045	6.51746	-0.139764	0.000595804	0.0126223
CP110	9.56166	8.98781	-0.089291	0.00266094	0.0395028
CPA3	8.92911	7.26941	-0.296678	8.41e-05	0.0029116
CPD	10.172	9.75303	-0.0606777	0.0382858	0.238597
CPE	8.64276	7.77503	-0.152645	0.000123294	0.00378088
CPEB1	5.934	5.81716	-0.0286894	0.0147944	0.137257
CPNE8	7.91463	7.27214	-0.122143	0.000637856	0.0132906
CPT1B	7.36871	7.82916	0.0874457	0.014793	0.137257
CPT1C	6.94676	6.58946	-0.0761808	0.010174	0.107476
CPVL	8.77516	7.86035	-0.158831	0.00362642	0.0497016
CPXM1	7.2085	6.51459	-0.146024	2.02e-05	0.00105832
CPXM2	7.87295	7.04681	-0.159933	4.11e-05	0.00177356
CREB3L2	9.58853	9.20624	-0.0586965	0.00235416	0.0359295
CREB5	6.47701	6.28245	-0.0439999	0.0129523	0.125766
CREG1	9.69313	9.39357	-0.0452897	0.0368161	0.232792
CRELD2	10.6635	10.3321	-0.0455575	0.010328	0.108287
CRIM1	6.96526	6.53359	-0.0923009	0.000168538	0.00471161
CRIP2	9.59184	8.99473	-0.092728	0.0358795	0.229641
CRIPAK	8.48013	8.87846	0.0662227	0.0419438	0.250923
CRISP3	6.97611	7.80011	0.161072	0.04351	0.255699
CRISPLD1	6.27592	6.10862	-0.0389803	0.0463364	0.265825
CRISPLD2	9.76729	8.24568	-0.244321	3.92e-08	3.49e-05
CRKRS	8.93	8.10632	-0.139612	0.0056798	0.0698277
CRSP8	6.72634	6.52043	-0.0448545	0.0358821	0.229641
CRTAP	6.89808	6.58896	-0.066143	0.00154218	0.0262309
CSF1R	9.81295	8.62895	-0.185502	1.77e-05	0.000971751
CSF2	6.86237	6.43754	-0.092197	0.0499378	0.276442
CSF2RA	9.00222	8.48214	-0.0858517	4.55e-07	0.000103948
CSF3R	6.36295	6.03011	-0.0775113	0.000519282	0.011356
CSGlcA-T	7.60374	7.11584	-0.095675	0.000752718	0.0151839
CSMD2	6.55484	6.14405	-0.0933701	0.0233404	0.181279
CSPG4	7.4985	6.99103	-0.101098	0.00466248	0.0602062
CST1	8.05384	6.69027	-0.267613	0.00567644	0.0698277
CST2	6.69537	6.43389	-0.0574717	0.00558522	0.0693386
CST7	7.13361	6.70722	-0.0889173	0.000130431	0.00393658
CTDSP2	10.635	10.3904	-0.0335645	0.0214648	0.172911
CTGF	11.9198	10.3562	-0.202876	6.51e-06	0.000480686
CTHRC1	10.6331	8.58162	-0.309234	0.000139109	0.00412633
CTLA4	8.00639	7.24073	-0.145018	4.93e-05	0.00200529
CTNNAL1	8.47253	7.89897	-0.101127	0.00757353	0.0864986
CTNS	7.10376	6.9927	-0.0227333	0.0387808	0.239962
CTSB	10.1248	9.62097	-0.0736372	0.0294231	0.20795
CTSC	8.25468	7.67861	-0.104367	0.000435778	0.00989465
CTSF	7.05318	6.64	-0.0870915	0.00158862	0.0268763
CTSG	6.78905	6.38997	-0.0874004	0.0493223	0.274717
CTSH	8.53034	8.02014	-0.0889771	0.0419438	0.250923
CTSK	10.2844	8.32446	-0.305028	3.73e-06	0.000332689
CTSL1	8.50255	7.74268	-0.135064	5.52e-05	0.00220296
CTSO	9.2	8.344	-0.140895	0.000607501	0.0128557
CTSS	8.48908	7.71484	-0.137972	0.00154218	0.0262309
CTSZ	8.47324	7.72157	-0.134019	0.013147	0.126807
CUBN	6.50492	6.24857	-0.058006	0.000766383	0.0154118
CUGBP2	6.44135	6.15759	-0.0649985	0.000230909	0.00601251
CUL1	9.40653	9.13605	-0.0420909	0.0253439	0.190422
CXCL1	11.5969	10.2921	-0.172196	0.00084319	0.0165388
CXCL10	8.32774	7.67578	-0.11761	0.0265408	0.195649
CXCL12	7.02061	6.44823	-0.122695	0.000539282	0.0117046
CXCL13	6.61705	6.11516	-0.113798	0.000723396	0.0147505
CXCL14	9.22932	8.23684	-0.164133	0.0065634	0.0776286
CXCL16	8.339	8.19696	-0.0247855	0.0330526	0.220596
CXCL2	8.89003	7.67227	-0.212534	0.00281123	0.040891
CXCL5	6.86311	6.27905	-0.128314	0.0101746	0.107476
CXCL6	8.69516	7.52132	-0.209226	0.00462428	0.0599987
CXCL9	7.5665	6.87865	-0.137501	0.0127471	0.124543
CXCR3	6.70603	6.43284	-0.0600028	0.00635655	0.0759346
CXCR4	7.72933	6.98858	-0.145345	5.06e-06	0.000407292
CXCR6	6.54771	6.23949	-0.0695632	0.000664956	0.0136752
CXCR7	10.1769	9.06776	-0.166476	0.00012221	0.00375581
CXorf21	6.49087	6.27046	-0.0498404	0.000811522	0.0160684
CXorf36	6.20203	5.97211	-0.0544994	0.00164722	0.0275749
CXorf56	7.15921	6.94811	-0.0431803	0.0313097	0.214866
CXorf6	6.41837	6.22214	-0.0447969	0.0123596	0.122388
CXorf9	7.15142	6.67278	-0.0999412	8.82e-05	0.00298
CYB5R3	8.86268	8.42778	-0.0725904	0.00321868	0.0454929
CYBA	11.1604	10.5454	-0.0817775	0.0233354	0.181279
CYBB	8.19776	7.06203	-0.215148	1.06e-06	0.000159782
CYBRD1	9.35266	8.24732	-0.18145	0.000175806	0.00486517
CYFIP2	8.51842	7.91414	-0.106154	0.00173047	0.0283619
CYGB	9.57442	8.19224	-0.224927	6.16e-07	0.000119607
CYP1B1	7.33339	6.52346	-0.168844	0.000572881	0.0123153
CYP26B1	7.94508	7.17854	-0.146371	0.0104901	0.109288
CYP27A1	8.33897	7.56008	-0.141468	0.00109866	0.0202868
CYP2U1	6.84742	6.45135	-0.0859593	0.000392777	0.00905164
CYP46A1	6.21547	6.00808	-0.0489601	0.00243855	0.0370605
CYP4F11	7.43529	8.15335	0.133004	0.0272897	0.198396
CYR61	8.89074	7.33584	-0.277341	3.49e-07	8.94e-05
CYSLTR1	6.67308	6.19495	-0.107261	3.28e-06	0.000307083
CYTL1	7.11729	6.36789	-0.160512	3.73e-07	9.43e-05
CYYR1	8.32371	7.41684	-0.166423	1.24e-05	0.000738127
D4ST1	7.082	6.66751	-0.087008	0.00239644	0.036479
DAAM2	6.88182	6.34462	-0.117255	1.2e-05	0.000721473
DAB2	8.81966	7.62122	-0.210701	1.58e-06	0.000195453
DACH1	7.44095	7.00203	-0.0877137	0.018292	0.156971
DACT1	8.1245	7.05246	-0.204153	0.000922849	0.0176766
DACT3	7.54297	6.67465	-0.176441	1.12e-05	0.000679337
DAOA	6.02432	5.916	-0.0261753	0.0358795	0.229641
DARC	8.91655	7.5647	-0.237203	6.58e-05	0.00243663
DBNDD1	6.92158	7.34619	0.0858949	0.028645	0.20449
DBR1	6.95805	6.58911	-0.0786004	0.0314567	0.215098
DC36	6.53697	6.35119	-0.0415961	0.0243242	0.186202
DCAL1	6.46126	6.14381	-0.0726824	0.00186897	0.029913
DCAMKL2	6.21376	6.06546	-0.0348503	0.0348769	0.226545
DCBLD2	7.64079	7.13689	-0.0984258	0.0111473	0.114254
DCHS1	7.01613	6.47884	-0.114941	0.000327518	0.0078903
DCK	7.87039	7.47914	-0.0735645	0.0429605	0.254225
DCN	9.53634	7.82337	-0.285646	3.47e-08	3.49e-05
DCP2	9.12732	8.88227	-0.0392622	0.0250955	0.189333
DCTN6	9.05713	8.803	-0.0410589	0.0368282	0.232792
DCUN1D3	8.6845	8.23114	-0.0773514	0.00388252	0.0525288
DDEF1	9.50834	8.8333	-0.106242	0.00161761	0.0271511
DDHD1	6.52834	6.36719	-0.03606	0.0336046	0.222508
DDHD2	7.97461	7.80827	-0.0304101	0.0298224	0.209275
DDIT4L	6.46442	6.13424	-0.0756358	0.0168628	0.149365
DDN	6.04408	6.13205	0.0208479	0.0463364	0.265825
DDR2	7.4652	6.78676	-0.137458	4.03e-06	0.000352491
DDX24	9.34168	8.99103	-0.0551968	0.0382871	0.238597
DDX5	11.9828	11.6929	-0.0353253	0.0267533	0.196436
DEGS1	9.78642	9.338	-0.0676678	0.0106511	0.110299
DENND2A	8.74566	7.62338	-0.198136	3.08e-05	0.00144069
DENND3	7.5005	6.98273	-0.103196	0.00197208	0.0311951
DERL3	6.67655	6.32692	-0.0776003	0.000766316	0.0154118
DES	6.58292	6.15384	-0.0972415	0.013744	0.130975
DFNA5	8.69434	7.79624	-0.157298	0.00699658	0.081478
DGCR14	7.29639	7.18624	-0.021946	0.0418819	0.250923
DGKI	5.87324	5.75838	-0.0284932	0.0429605	0.254225
DHX40P	6.84713	6.60546	-0.0518408	0.00766613	0.0871915
DIO2	8.04439	7.57538	-0.0866659	0.0102438	0.107787
DIP2C	7.64463	7.28776	-0.0689722	0.0239933	0.185064
DIXDC1	7.15753	6.65681	-0.10463	2.5e-05	0.00124266
DKFZP564O0823	8.89676	7.70143	-0.208154	8.34e-06	0.000565683
DKFZP586H2123	7.38476	6.7847	-0.122266	6.84e-06	0.000497608
DKFZp434K1815	7.63874	7.41032	-0.0437974	0.04351	0.255699
DKFZp761P0423	10.1532	9.92841	-0.0323058	0.0233325	0.181279
DKK3	8.6168	7.91154	-0.123194	2.53e-05	0.00124892
DLEU7	6.01158	5.91457	-0.0234713	0.0457569	0.263865
DLG4	7.01247	6.68851	-0.0682378	0.0181183	0.15562
DLGAP4	6.98668	6.87117	-0.0240501	0.0314567	0.215098
DLL1	8.79039	8.06538	-0.124186	0.00183572	0.0295301
DLL4	6.62279	6.36935	-0.0562925	0.0127607	0.124543
DMC1	6.1425	6.02857	-0.0270107	0.0446207	0.26007
DMN	7.19262	6.84054	-0.0724067	0.000584211	0.0124753
DMRTA2	6.32884	6.549	0.0493331	0.0298212	0.209275
DMTF1	8.69708	8.38541	-0.0526504	0.0120201	0.120467
DMXL2	6.81263	6.47343	-0.0736813	0.000637856	0.0132906
DNAJA1	11.4212	11.1918	-0.0292689	0.0358755	0.229641
DNAJB11	11.2646	10.9706	-0.0381519	0.0493126	0.274717
DNAJB14	7.78353	7.54225	-0.0454285	0.0162481	0.146102
DNAJB4	7.79505	7.39114	-0.0767628	0.0264089	0.194912
DNAJB5	6.28268	6.13486	-0.0343496	0.00338802	0.0472183
DNAJB7	6.26266	6.15722	-0.0244968	0.0217717	0.173803
DNAJB9	9.22655	8.58873	-0.103347	0.000656753	0.0135505
DNAJC10	7.90432	7.40032	-0.0950521	0.0272897	0.198396
DNAJC18	6.46174	6.20819	-0.0577495	0.000631709	0.0132645
DNAJC3	7.47511	7.18854	-0.056395	0.0271377	0.198278
DNAJC5B	6.14211	5.94395	-0.0473122	0.00333024	0.0467281
DNAL1	7.63308	7.31032	-0.0623297	0.0250051	0.189178
DNAL4	9.18866	8.96851	-0.0349853	0.0358808	0.229641
DNALI1	7.62224	6.78876	-0.167067	0.00167732	0.0277122
DNASE2	9.66121	9.31568	-0.0525436	0.0382748	0.238597
DNM1	6.7675	6.34246	-0.0935806	0.00769304	0.0871915
DNM3	6.87632	6.54305	-0.0716716	0.0331673	0.220596
DOC1	8.62884	7.2617	-0.248859	1.06e-06	0.000159782
DOCK1	7.72513	7.39186	-0.0636211	0.00872038	0.0960196
DOCK10	8.55137	7.43257	-0.202295	2.6e-06	0.000266884
DOCK11	8.67016	7.55876	-0.197909	6.91e-05	0.00250886
DOCK2	8.62087	7.377	-0.224799	2.85e-07	8.2e-05
DOCK8	8.18947	7.42062	-0.142231	3.5e-05	0.00157801
DOK2	6.41855	6.10604	-0.0720108	2.91e-05	0.00138649
DOK3	6.208	6.00586	-0.0477565	0.00134692	0.0236953
DOK5	5.8905	5.78516	-0.0260327	0.0377873	0.23662
DOK6	6.20955	6.08497	-0.0292385	0.0191791	0.161602
DP58	6.10113	5.99546	-0.0252065	0.0227009	0.178882
DPEP2	7.11011	6.39462	-0.153012	4.19e-07	0.000100614
DPEP3	6.144	6.02014	-0.0293823	0.0147923	0.137257
DPP7	7.25104	6.98364	-0.0542078	0.0168628	0.149365
DPP8	7.44246	7.26385	-0.035045	0.0278826	0.201166
DPPA3	6.28608	6.1233	-0.0378517	0.0129523	0.125766
DPT	7.19445	6.55046	-0.135288	0.0004703	0.0105284
DPY19L1	9.37342	8.69843	-0.10782	0.0367853	0.232792
DPYD	8.12668	7.58814	-0.0989215	0.0193948	0.16197
DPYSL2	11.2754	10.1257	-0.155156	0.000320698	0.00777077
DPYSL3	10.3763	8.68711	-0.25635	7.56e-06	0.000531245
DPYSL4	6.51166	6.22243	-0.0655462	0.04576	0.263865
DR1	8.71968	8.3437	-0.0635881	0.0463364	0.265825
DRAM	8.47692	7.81684	-0.116955	0.0193948	0.16197
DSC2	10.1489	11.2512	0.148751	0.0306266	0.212275
DSCR1	7.9545	7.68359	-0.0499898	0.00186735	0.029913
DSE	9.47037	8.73054	-0.11735	0.00721956	0.0833414
DSN1	8.32771	7.93392	-0.0698863	0.0318771	0.217268
DTNA	6.56009	6.26353	-0.0667408	0.001937	0.0307807
DTWD1	8.21637	7.81886	-0.0715417	0.0429619	0.254225
DTX1	6.23687	6.09089	-0.0341683	0.0457615	0.263865
DTX3	7.103	6.62278	-0.100991	0.00111921	0.0206293
DUSP1	11.8561	11.0665	-0.0994294	0.0104884	0.109288
DUSP6	6.60471	6.11551	-0.111022	0.000230838	0.00601251
DYDC2	6.92111	6.72795	-0.0408363	0.00549499	0.0683974
DYNC1I1	6.67345	6.126	-0.123487	1.69e-05	0.000948198
DYNC2H1	7.25845	6.8417	-0.0853056	0.00388252	0.0525288
DYRK2	7.66266	7.45403	-0.0398248	0.04417	0.258378
DYRK3	6.91534	6.67909	-0.0501481	0.0108137	0.111563
DYSF	8.01679	7.07295	-0.180713	0.000145209	0.00422106
DZIP1	6.34011	6.04643	-0.0684226	0.000112141	0.00352428
EAF2	7.08382	6.58595	-0.105136	0.0023545	0.0359295
EBF1	7.46776	6.76022	-0.143607	2.71e-05	0.00131586
EBF3	7.08221	6.65278	-0.0902416	0.000963071	0.0182841
EBI2	8.36129	6.82195	-0.293542	4.22e-08	3.49e-05
EBI3	6.85155	6.28184	-0.125244	2.89e-06	0.000282437
ECD	6.95024	6.70722	-0.051348	0.0463379	0.265825
ECE1	6.49545	6.25838	-0.05364	0.0127614	0.124543
ECM2	6.30787	6.02619	-0.0659066	0.000141969	0.00417004
ECOP	8.19303	7.89281	-0.0538573	0.0440609	0.258155
EDA2R	6.1285	6.01273	-0.0275139	0.0457584	0.263865
EDEM1	8.95324	8.56	-0.0647986	0.00769391	0.0871915
EDG1	7.67229	6.78246	-0.177849	1.73e-06	0.000196466
EDG2	7.18805	6.91068	-0.0567742	0.00558522	0.0693386
EDG3	7.08326	6.41827	-0.14223	0.000308124	0.00751775
EDG6	6.64342	6.29451	-0.0778315	2.47e-05	0.00123603
EDIL3	6.76253	6.16719	-0.132949	4.24e-06	0.000364191
EDNRA	8.29021	7.385	-0.166811	0.00173919	0.0283619
EDNRB	6.49901	6.18023	-0.0725603	1.04e-05	0.000650039
EFEMP1	6.99423	6.65811	-0.0710525	0.00118375	0.0214818
EFEMP2	8.91921	7.63384	-0.224507	2.17e-07	7.78e-05
EFHC1	7.70182	7.43405	-0.0510494	0.0193948	0.16197
EFHD1	7.8605	7.02486	-0.162151	0.00022489	0.00593722
EFNB3	6.75668	6.44924	-0.0671855	0.00261551	0.0390339
EGFL6	7.26058	6.71803	-0.112047	0.0171076	0.15076
EGFL7	6.80903	6.48105	-0.07122	0.0139486	0.132363
EGFLAM	6.75592	6.44643	-0.0676515	0.00261283	0.0390339
EGR1	10.0929	9.14162	-0.142818	0.00375076	0.0511908
EGR2	8.04303	7.23254	-0.153236	0.00271039	0.0399136
EHD2	8.49195	7.89341	-0.105448	0.0012693	0.0226233
EID1	6.85134	6.46514	-0.0837061	0.00265981	0.0395028
EID2B	6.75092	6.38051	-0.0814118	0.00161774	0.0271511
EID3	6.96403	6.5863	-0.080454	0.0030231	0.0432437
EIF1B	10.0652	9.62676	-0.0642481	0.0403057	0.245236
ELA1	6.16379	6.04962	-0.0269727	0.0358769	0.229641
ELA2	6.34666	6.19522	-0.0348424	0.00540543	0.067601
ELAVL4	6.36476	6.20565	-0.0365248	0.0217708	0.173803
ELL	7.99224	7.74081	-0.0461146	0.0331673	0.220596
ELMO1	6.71712	6.40157	-0.0694182	7.98e-06	0.000550591
ELOVL2	6.20121	5.98292	-0.0517004	0.000796071	0.0158285
ELOVL5	8.87347	7.78695	-0.188441	2.5e-05	0.00124266
EMB	6.66345	6.33627	-0.0726349	0.0233394	0.181279
EMCN	7.659	6.80508	-0.170544	0.000230909	0.00601251
EMID1	6.79676	6.26154	-0.11833	0.000499117	0.0110433
EMILIN1	7.95911	6.70957	-0.246386	3.26e-07	8.6e-05
EMILIN2	8.87168	8.06197	-0.138075	0.013974	0.132363
EML1	6.98034	6.81064	-0.0355084	0.0193948	0.16197
EMP3	9.09213	7.60359	-0.257937	2.32e-07	7.87e-05
EMR1	6.32705	6.15714	-0.0392744	0.00270765	0.0399136
EMR2	8.20487	6.97703	-0.233868	2.47e-06	0.000257741
EMR3	6.32426	6.09746	-0.0526891	0.00645866	0.076825
ENAH	6.61887	6.40376	-0.0476661	0.0296452	0.209036
ENC1	9.50553	8.75081	-0.11935	0.013974	0.132363
ENG	8.66674	7.4337	-0.221408	1.55e-05	0.000876796
ENPEP	7.16661	6.60116	-0.11857	0.00819277	0.0914257
ENPP2	8.36621	7.12441	-0.231805	4.5e-06	0.000376221
ENPP3	6.14137	6.01311	-0.0304493	0.0278826	0.201166
ENPP6	6.11553	5.83532	-0.0676638	0.010174	0.107476
ENTPD1	8.41363	7.05154	-0.25479	2.6e-07	7.9e-05
ENTPD7	7.28982	7.02873	-0.0526184	0.0193948	0.16197
EPAS1	11.4213	10.8611	-0.0725576	0.000529379	0.0115422
EPB41L2	7.93426	7.52411	-0.0765757	0.0327323	0.220016
EPB41L5	6.92676	6.70322	-0.0473279	0.0267717	0.196436
EPDR1	8.53555	7.3957	-0.206797	0.000843406	0.0165388
EPHA3	6.43305	6.2242	-0.0476155	0.000752718	0.0151839
EPM2AIP1	8.29808	7.98168	-0.0560857	0.0340507	0.223505
ERCC1	6.85622	6.67633	-0.0383573	0.0122017	0.121774
ERCC4	6.19363	6.06341	-0.0306573	0.0435055	0.255699
ERRFI1	10.3692	9.98538	-0.0544171	0.0127576	0.124543
ERVWE1	6.88663	6.642	-0.0521808	0.00164734	0.0275749
ESM1	8.6995	7.60035	-0.194866	0.00607654	0.073328
ETS1	10.3021	9.04516	-0.187717	6.03e-06	0.000461977
ETS2	8.68761	8.29241	-0.0671679	0.0418819	0.250923
ETV5	7.39946	7.05217	-0.0693517	0.0157692	0.142878
EVI2A	6.78826	6.25266	-0.118572	3.64e-08	3.49e-05
EVI2B	7.30758	6.42243	-0.186274	2.74e-06	0.000272455
EVL	10.4765	9.96592	-0.0720821	0.00458469	0.0597451
EVPL	8.82782	9.76522	0.145595	0.0322998	0.218518
EXOC3L2	6.332	6.11257	-0.0508827	0.000158138	0.00451395
EXT2	7.44126	7.21553	-0.0444428	0.00872038	0.0960196
EXTL2	7.92834	7.37286	-0.104794	0.0118402	0.119237
EYA4	6.29066	6.15261	-0.0320128	0.0112582	0.115142
F10	6.63939	6.34989	-0.0643197	0.00832054	0.0925406
F13A1	7.07458	6.30103	-0.167057	6.69e-07	0.000124474
F2R	8.71018	7.01049	-0.313189	5.91e-07	0.000116763
F2RL2	6.99516	6.25995	-0.160206	3.67e-05	0.00162547
F3	9.00297	8.27865	-0.121006	0.014579	0.135989
FABP4	7.22158	6.93427	-0.0585702	0.0141564	0.133757
FADS1	7.70458	6.9293	-0.153007	0.000656753	0.0135505
FADS2	6.44758	6.22822	-0.0499385	0.00781557	0.0881018
FADS3	7.57268	6.97022	-0.119601	0.00394584	0.0532717
FAIM3	7.39718	6.83919	-0.113151	0.000443041	0.0100356
FAM101B	6.42399	6.11399	-0.0713556	8.44e-06	0.00056798
FAM102B	8.84832	8.29349	-0.0934242	0.0177613	0.153737
FAM105A	7.45126	6.95135	-0.100192	0.0030231	0.0432437
FAM107A	7.11624	6.67524	-0.0922941	0.000377424	0.00883387
FAM111A	8.70187	8.35468	-0.0587414	0.0358204	0.229641
FAM112B	6.61126	6.46481	-0.0323178	0.00899443	0.0983022
FAM113B	7.87574	7.41508	-0.0869524	0.00270803	0.0399136
FAM114A1	7.14142	6.90946	-0.0476383	0.0310411	0.214029
FAM116B	8.28458	8.07405	-0.0371351	0.0336034	0.222508
FAM120C	6.29108	6.03984	-0.0587977	0.0186412	0.158826
FAM122A	7.17339	6.91868	-0.0521601	0.0233404	0.181279
FAM124B	6.87445	6.3953	-0.104232	0.00148368	0.025487
FAM126B	8.13108	7.841	-0.0524091	0.0476934	0.26976
FAM129A	9.03408	8.47751	-0.0917363	0.023718	0.183462
FAM130A1	8.69632	8.39611	-0.0506836	0.0358204	0.229641
FAM18B2	6.74137	6.58241	-0.0344266	0.0272897	0.198396
FAM19A1	6.10484	5.99186	-0.0269489	0.041347	0.249193
FAM19A2	6.25013	6.10084	-0.0348792	0.00781425	0.0881018
FAM20C	6.93444	6.65735	-0.0588312	0.00101909	0.019156
FAM26B	7.05124	6.51973	-0.113064	3.93e-05	0.00171749
FAM38B	7.09005	6.54149	-0.116178	0.000164984	0.00464009
FAM3C	7.86779	7.48514	-0.07193	0.017106	0.15076
FAM46C	9.34176	8.38119	-0.15654	0.00466189	0.0602062
FAM49A	6.90095	6.48938	-0.0887141	3.75e-05	0.00165175
FAM55C	6.26513	6.03562	-0.0538424	0.0013976	0.0244116
FAM65A	9.09597	8.69473	-0.0650869	0.0330526	0.220596
FAM69B	6.53339	6.29817	-0.0528979	0.00408061	0.0544713
FAM70B	6.44207	6.27262	-0.0384558	0.00607654	0.073328
FAM73A	7.56866	7.31022	-0.0501234	0.0382871	0.238597
FAM76B	7.976	7.64497	-0.061154	0.037772	0.23662
FAM78A	6.08595	5.94519	-0.0337591	0.0104901	0.109288
FAM7A1	6.60074	6.47511	-0.0277228	0.0373092	0.235283
FAM82C	9.67347	9.35432	-0.0484006	0.0463379	0.265825
FAM89A	7.50894	7.21171	-0.0582673	0.037772	0.23662
FAM8A1	9.75924	9.44449	-0.047296	0.0314483	0.215098
FAM92A1	6.81418	6.34459	-0.103013	9.42e-05	0.00311476
FAM98B	6.03624	5.92295	-0.0273345	0.0368242	0.232792
FAP	8.10405	6.85508	-0.24147	0.000595696	0.0126223
FARP1	6.94172	6.65282	-0.0613271	0.00717815	0.0833368
FASTK	7.23351	7.03939	-0.0392457	0.0177613	0.153737
FAT3	7.00742	6.80405	-0.042489	0.017106	0.15076
FAT4	6.22675	6.10297	-0.0289672	0.013343	0.128377
FATE1	5.92763	5.83419	-0.0229236	0.0194514	0.16197
FBLN1	7.58364	7.04867	-0.10554	0.000196219	0.00532851
FBLN2	7.29784	6.52907	-0.160593	8.44e-06	0.00056798
FBLN5	6.94458	6.48616	-0.0985221	9.98e-06	0.00063554
FBN1	6.70011	6.25568	-0.099018	0.000392928	0.00905164
FBN2	7.79392	7.03692	-0.147405	0.000963071	0.0182841
FBXL22	6.29805	6.17724	-0.0279427	0.0125692	0.12378
FBXL7	6.498	6.16922	-0.0749085	0.000261464	0.00663517
FBXO33	9.11079	8.76635	-0.0555996	0.0154546	0.141133
FCER1G	9.14132	7.45962	-0.293299	8.75e-08	5.03e-05
FCGR2A	6.63751	6.125	-0.115933	1.19e-06	0.000170042
FCGR2B	6.539	6.22446	-0.0711215	0.000385066	0.00895751
FCGR3B	7.62468	6.61062	-0.205892	1.73e-05	0.0009517
FCGRT	9.90916	9.24595	-0.0999415	0.0103285	0.108287
FCHSD2	8.32584	7.83938	-0.0868569	0.00436276	0.0575496
FCN1	7.95363	6.64	-0.26043	1.77e-07	6.85e-05
FCN3	7.68263	7.11081	-0.111586	0.0056798	0.0698277
FCRL3	6.57661	6.40168	-0.0388954	0.0220777	0.17587
FCRL4	6.12561	5.95576	-0.0405676	0.00147668	0.0254168
FCRLA	6.37989	5.95441	-0.0995752	0.000314383	0.00766061
FCRLB	6.88647	6.61389	-0.058266	0.0298212	0.209275
FES	7.5195	6.79854	-0.145412	3.16e-06	0.0003031
FEZ1	7.16806	6.47734	-0.146181	5.27e-08	3.57e-05
FEZ2	10.5896	10.2479	-0.047329	0.0223808	0.177211
FFAR2	6.29892	6.04338	-0.0597495	0.00899443	0.0983022
FGD2	6.14108	6.02065	-0.0285732	0.0327249	0.220016
FGD3	8.56884	7.96341	-0.105715	6.46e-05	0.00240614
FGD5	7.54413	6.71589	-0.167776	4.88e-05	0.00199654
FGF12	6.23176	6.15232	-0.0185089	0.0493207	0.274717
FGF7	6.032	5.90254	-0.0313004	0.0141557	0.133757
FGF9	7.27374	6.69619	-0.119356	0.00201396	0.0318045
FGFR3	8.03892	8.55639	0.0900007	0.0211717	0.171378
FGL2	8.20737	6.94527	-0.240889	5.53e-07	0.000115414
FGR	8.04279	7.02584	-0.195026	9.21e-06	0.000604858
FHL1	8.56074	7.12019	-0.265819	1.99e-08	3.49e-05
FHL2	8.52742	8.29343	-0.0401402	0.0408278	0.247282
FHL3	7.50426	7.00181	-0.0999823	0.0113172	0.11531
FHL5	6.8025	6.46876	-0.0725766	0.000409024	0.00937693
FHOD1	8.11442	7.70478	-0.0747337	0.0387808	0.239962
FHOD3	6.67326	6.34816	-0.0720534	0.00781601	0.0881018
FIGF	6.06511	5.93451	-0.0314029	0.0226951	0.178882
FILIP1	6.58184	6.11105	-0.10707	2.35e-05	0.001195
FILIP1L	7.57395	6.85504	-0.14388	4.69e-06	0.00038733
FJX1	7.98732	7.51903	-0.0871648	0.0272897	0.198396
FKBP11	10.0794	9.51859	-0.0825961	0.0181166	0.15562
FKBP14	8.50284	7.85881	-0.113634	0.00235467	0.0359295
FKBP9	6.46679	6.26103	-0.0466503	0.0131452	0.126807
FKBP9L	6.32763	6.19251	-0.0311405	0.0418776	0.250923
FKHL18	7.15905	6.47522	-0.14484	0.0017707	0.0287299
FKSG30	11.0092	10.6277	-0.0508776	0.0243222	0.186202
FLI1	8.52929	7.67459	-0.152335	1.72e-05	0.0009517
FLJ10159	6.51803	6.27161	-0.0555998	0.00388252	0.0525288
FLJ10324	6.71555	6.55608	-0.0346724	0.0397921	0.243151
FLJ10357	6.67668	6.51235	-0.0359533	0.025003	0.189178
FLJ10781	6.49303	6.26338	-0.05195	0.00514646	0.0650047
FLJ10803	6.81784	6.56638	-0.0542173	0.0211564	0.171378
FLJ10847	6.46821	6.26203	-0.0467369	0.0280565	0.202113
FLJ12649	7.02095	6.66541	-0.0749731	0.00387998	0.0525288
FLJ14213	7.88321	7.27159	-0.116512	0.00818323	0.0914257
FLJ20309	6.76237	7.06624	0.0634148	0.0194548	0.16197
FLJ21062	7.53666	7.16343	-0.0732739	0.00793939	0.0890168
FLJ21127	7.95074	7.43284	-0.0971754	0.00408035	0.0544713
FLJ21438	8.63947	7.85946	-0.136513	3.05e-05	0.00143099
FLJ21986	9.12855	7.71835	-0.242093	1.54e-06	0.000195453
FLJ22028	6.38958	6.19165	-0.0453973	0.0278781	0.201166
FLJ22222	6.90839	6.73819	-0.0359896	0.0419438	0.250923
FLJ22374	7.333	6.97959	-0.0712603	0.0205545	0.168354
FLJ22671	6.36008	6.66816	0.0682445	0.033166	0.220596
FLJ23754	6.61813	6.44481	-0.038286	0.0429619	0.254225
FLJ23834	6.49042	6.14197	-0.0796099	0.0487132	0.273572
FLJ27354	6.2645	6.15732	-0.0248958	0.026044	0.1931
FLJ31813	6.03595	6.06381	0.00664452	0.0499378	0.276442
FLJ31818	6.3115	6.17012	-0.032684	0.0176058	0.152886
FLJ31951	8.66858	8.385	-0.0479847	0.0377955	0.23662
FLJ32810	6.45812	6.26274	-0.0443192	0.0103312	0.108287
FLJ35258	7.34	6.81416	-0.107244	0.00014212	0.00417004
FLJ35801	6.89029	6.63908	-0.053581	0.0214676	0.172911
FLJ36031	6.03429	5.88684	-0.035691	0.0024382	0.0370605
FLJ37440	6.42861	6.04873	-0.0878736	4.02e-05	0.0017413
FLJ38020	7.28534	7.92746	0.121862	0.0382858	0.238597
FLJ38482	6.84905	6.62249	-0.0485315	0.0162481	0.146102
FLJ38717	9.16839	8.95027	-0.0347379	0.0487132	0.273572
FLJ38984	7.08371	6.70381	-0.0795238	0.00129846	0.0229742
FLJ39378	6.50803	6.34084	-0.0375466	0.0120201	0.120467
FLJ39531	6.29405	6.1923	-0.0235145	0.0493126	0.274717
FLJ39632	6.88568	6.40777	-0.103777	0.000876	0.0170226
FLJ39639	6.74368	6.55297	-0.0413874	0.0296452	0.209036
FLJ40113	6.66841	6.87257	0.0435068	0.0446238	0.26007
FLJ41200	6.95642	6.33314	-0.135425	6.04e-05	0.00230856
FLJ41841	6.19068	6.05911	-0.0309934	0.0256992	0.191905
FLJ42117	6.56621	6.37395	-0.0428742	0.0403086	0.245236
FLJ42986	6.19063	6.01553	-0.0413955	0.0186412	0.158826
FLJ43339	9.13245	9.7993	0.101677	0.0258095	0.191973
FLJ43663	6.20797	6.00754	-0.047348	0.000499117	0.0110433
FLJ43806	6.73682	6.47095	-0.0580902	0.0123839	0.122388
FLJ44379	7.09129	6.81265	-0.0578322	0.00699497	0.081478
FLJ45248	6.54847	6.34238	-0.0461347	0.0349555	0.226545
FLJ46230	6.32339	6.20608	-0.0270167	0.0298224	0.209275
FLNA	8.15811	7.5857	-0.104951	0.0116633	0.117769
FLNC	8.97226	8.11808	-0.144333	0.0172438	0.151468
FLRT2	7.35626	6.67103	-0.141064	4.4e-05	0.00184856
FLT3LG	6.5375	6.41897	-0.0263966	0.0327311	0.220016
FMNL1	6.38897	6.22135	-0.0383562	0.00745399	0.085297
FMNL2	7.02978	6.76418	-0.0555647	0.0339544	0.223505
FMO1	6.83747	6.49014	-0.0752149	0.030224	0.211467
FMO3	7.94168	6.65389	-0.255247	8.55e-07	0.000143581
FMOD	8.38355	7.56822	-0.147608	0.0123596	0.122388
FN1	6.08879	5.92926	-0.0383042	0.030629	0.212275
FNBP1	10.0203	9.19981	-0.123252	0.000161518	0.00459661
FNDC1	7.54939	6.30689	-0.259432	2.77e-05	0.00134012
FNDC3B	10.1071	9.2643	-0.125609	0.00127418	0.0226592
FNIP1	7.04809	6.8675	-0.0374478	0.0358204	0.229641
FOLH1	6.37505	6.08374	-0.067478	0.0258095	0.191973
FOLR2	7.0065	6.20743	-0.174697	8.31e-07	0.000142184
FOLR3	6.61766	6.20235	-0.0935055	0.0106505	0.110299
FOS	11.4285	10.5348	-0.117472	0.0373065	0.235283
FOXD1	7.46547	6.74876	-0.145612	0.00150414	0.0258151
FOXD4L1	6.69163	6.5073	-0.0402996	0.0331673	0.220596
FOXF1	8.28232	6.93465	-0.256211	4.76e-09	3.01e-05
FOXF2	9.13939	7.44843	-0.295162	4.55e-08	3.49e-05
FOXN2	9.67058	9.36011	-0.0470771	0.025694	0.191905
FPR1	8.46287	7.18608	-0.235942	1.18e-05	0.000709755
FPRL1	6.56247	6.13911	-0.0962107	7.9e-05	0.00278649
FPRL2	7.77411	6.55097	-0.246967	1.35e-06	0.000187031
FRMD4A	7.67692	7.10695	-0.111298	0.00215545	0.0337024
FRY	7.08358	6.66746	-0.0873413	0.00285314	0.0414371
FRZB	8.86103	7.71127	-0.200505	0.000540154	0.0117046
FSTL1	11.6452	9.72551	-0.259887	4.81e-06	0.000388866
FSTL3	7.54568	7.05651	-0.0966962	0.0358204	0.229641
FSTL5	6.13592	5.89568	-0.0576228	0.0156814	0.142723
FTL	13.6323	12.9523	-0.0738224	0.00266	0.0395028
FUCA1	10.2597	9.79873	-0.066316	0.0403043	0.245236
FUT10	6.19437	6.05214	-0.033513	0.0275035	0.199296
FUT7	6.47637	6.21722	-0.0589163	0.00170754	0.0281402
FUT8	7.5795	7.19836	-0.0744334	0.0217734	0.173803
FXYD1	6.31157	6.15958	-0.0351678	0.00832146	0.0925406
FXYD6	6.79739	6.13224	-0.148567	1.67e-06	0.000195453
FYB	7.47245	6.86046	-0.123276	2.5e-05	0.00124266
FYN	6.93422	6.5691	-0.0780379	7.63e-05	0.00271578
FZD1	7.96934	7.44027	-0.0991056	0.00305709	0.0436641
FZD2	7.53389	7.05354	-0.0950483	0.037772	0.23662
FZD4	8.77082	7.85892	-0.15838	0.000816988	0.0161207
FZD8	6.72637	6.38711	-0.0746649	0.0197305	0.163705
G0S2	6.99274	6.27459	-0.156335	0.000199462	0.005394
G6PC	6.105	5.98189	-0.0293895	0.0463333	0.265825
GAA	7.45126	7.15978	-0.057569	0.0296452	0.209036
GAB2	6.86385	6.70895	-0.0329302	0.0331673	0.220596
GAB3	6.51211	6.22105	-0.065965	0.000154808	0.00444563
GABPA	7.17726	6.80208	-0.0774576	0.00858571	0.0950285
GABPB2	7.66889	7.22922	-0.0851794	0.00139793	0.0244116
GAL3ST4	7.87071	7.3583	-0.0971219	0.0129529	0.125766
GALK2	7.14793	6.90632	-0.0496093	0.0476934	0.26976
GALNAC4S-6ST	9.16632	8.03446	-0.190141	1.02e-05	0.000638524
GALNACT-2	6.48618	6.17843	-0.0701291	0.000145209	0.00422106
GALNTL2	6.35474	5.97659	-0.0885087	0.000945199	0.0180865
GALNTL4	7.71621	7.20057	-0.0997819	0.0330526	0.220596
GAP43	6.39403	6.14224	-0.057959	0.00085956	0.0167517
GAS1	7.34982	6.4607	-0.186017	0.000796277	0.0158285
GATA2	6.66834	6.34232	-0.0723165	0.000350849	0.00832478
GBE1	8.11887	7.75203	-0.0667051	0.0408663	0.247282
GBGT1	6.86582	6.52492	-0.0734712	0.00101926	0.019156
GBP1	8.63292	7.92011	-0.124329	0.00446652	0.0586737
GBP5	7.16487	6.50897	-0.13851	0.000114583	0.00358361
GCA	9.91876	9.17749	-0.112061	0.00666773	0.078729
GDF15	9.00382	8.16059	-0.141862	0.0173555	0.151468
GDF8	6.16539	6.02927	-0.0322099	0.00489754	0.0626683
GEM	6.75246	6.34728	-0.089274	9.01e-05	0.00302319
GEMIN8	7.17063	6.9907	-0.0366627	0.0481072	0.270908
GFPT2	7.545	6.68246	-0.175142	0.00116183	0.0212074
GFRA1	6.29555	6.17959	-0.0268208	0.0217717	0.173803
GFRA2	6.91403	6.52427	-0.0837095	0.0156843	0.142723
GGT6	7.2125	8.17311	0.180385	0.00239644	0.036479
GGTL3	6.49454	6.31469	-0.0405135	0.0109107	0.112436
GGTLA1	6.77442	6.32211	-0.099692	3.58e-05	0.00159918
GHR	7.22437	6.90914	-0.0643663	0.0118402	0.119237
GIMAP1	7.67355	6.815	-0.171181	1.62e-06	0.000195453
GIMAP2	7.73611	7.10995	-0.121769	9.63e-05	0.00317782
GIMAP4	9.39971	8.27135	-0.184493	1.25e-06	0.000176407
GIMAP5	7.52513	6.89495	-0.126178	2.04e-05	0.00106263
GIMAP6	6.83155	6.38689	-0.0970995	2.64e-06	0.000266884
GIMAP7	8.29939	7.46362	-0.15313	5.96e-05	0.00229981
GIMAP8	8.434	7.59908	-0.150392	4.93e-05	0.00200529
GIT2	6.70392	6.44249	-0.0573876	0.00270803	0.0399136
GJA1	10.32	9.50989	-0.117942	0.0344993	0.225289
GJA4	7.90403	7.05908	-0.163107	0.00022489	0.00593722
GJB5	7.01068	7.76627	0.147667	0.014579	0.135989
GJC1	6.70045	6.28124	-0.0932073	7.75e-06	0.000540579
GK	7.83782	7.13684	-0.135167	0.000205376	0.00549852
GLA	10.1814	9.46605	-0.1051	0.00531652	0.0667653
GLB1L	6.86182	6.6283	-0.0499521	0.0330526	0.220596
GLCCI1	6.57776	6.41368	-0.0364457	0.0197287	0.163705
GLI1	6.33834	6.09835	-0.0556863	0.0116633	0.117769
GLI2	6.95926	6.49751	-0.0990468	0.00336791	0.0470416
GLI3	7.19721	6.54143	-0.137831	0.000226155	0.00593759
GLIPR1	8.02313	7.09503	-0.177357	3.05e-05	0.00143099
GLRB	6.46137	6.306	-0.0351146	0.0243273	0.186202
GLRX	9.85608	8.89886	-0.147392	0.00180246	0.029051
GLS	8.44982	7.85105	-0.106034	0.00766613	0.0871915
GLT25D1	10.103	9.65251	-0.0658072	0.022699	0.178882
GLT8D1	7.00764	6.82679	-0.0377208	0.0253491	0.190422
GLT8D2	7.94216	6.71543	-0.242051	4.25e-07	0.000100913
GLT8D3	7.66329	7.29951	-0.0701635	0.0166203	0.148332
GLYATL2	6.40518	6.22754	-0.0405776	0.0382803	0.238597
GMFG	9.70858	8.41908	-0.205597	5.23e-07	0.000111469
GNA12	6.30691	6.16969	-0.0317351	0.0214704	0.172911
GNA13	9.30771	8.88584	-0.0669185	0.0306302	0.212275
GNAI2	10.4167	9.82549	-0.0843027	0.00122765	0.0220835
GNAO1	6.1069	6.00487	-0.0243071	0.013744	0.130975
GNAT2	6.50426	6.33727	-0.0375241	0.0143656	0.135099
GNB4	7.00811	6.44192	-0.121534	6.46e-05	0.00240614
GNE	9.92589	9.48054	-0.0662278	0.0354156	0.228668
GNG10	8.47121	7.77534	-0.123663	0.000637856	0.0132906
GNG11	9.66555	8.33035	-0.214475	9.67e-06	0.000620026
GNG2	6.93842	6.27562	-0.144849	8.1e-07	0.000139712
GNG7	6.82582	6.38	-0.0974451	0.000199483	0.005394
GNGT1	6.26063	6.11089	-0.0349252	0.00913432	0.0992649
GNGT2	6.24445	5.98559	-0.0610793	0.000175787	0.00486517
GNLY	6.56792	6.35951	-0.0465204	0.023718	0.183462
GNPDA2	7.94405	7.5127	-0.0805432	0.00321868	0.0454929
GNS	11.7229	11.3328	-0.0488333	0.0113131	0.11531
GOLGA5	9.54879	9.27416	-0.0421009	0.042959	0.254225
GOLT1B	9.28266	8.81165	-0.075126	0.0156814	0.142723
GOSR2	7.03188	6.78365	-0.0518484	0.0144052	0.135099
GPBAR1	6.61442	6.32189	-0.0652585	0.00271039	0.0399136
GPC3	6.77889	6.25268	-0.116576	0.00261569	0.0390339
GPC4	8.27016	7.47184	-0.146452	0.00495482	0.0632923
GPC6	8.48121	8.15684	-0.0562602	0.0154568	0.141133
GPM6A	6.23289	6.12686	-0.0247533	0.025003	0.189178
GPM6B	6.59331	6.3643	-0.051001	0.0217734	0.173803
GPNMB	10.032	8.67665	-0.209399	0.000168484	0.00471161
GPR116	10.2368	8.90359	-0.201307	6.91e-05	0.00250886
GPR124	7.73276	6.749	-0.19631	2.49e-06	0.000258194
GPR132	6.50037	6.13743	-0.0828863	2.67e-06	0.000266884
GPR137B	9.10534	8.36762	-0.121896	0.00132007	0.0232936
GPR137C	6.54684	6.29892	-0.0556949	0.00217092	0.0338606
GPR15	7.22037	6.28727	-0.199639	4.9e-08	3.49e-05
GPR162	7.11092	6.66797	-0.0927882	4.3e-05	0.00183161
GPR171	7.34111	6.70981	-0.129725	1.05e-05	0.00065424
GPR177	8.01744	7.55157	-0.0863652	0.0019394	0.0307807
GPR18	6.14305	5.93057	-0.0507856	0.0131457	0.126807
GPR34	6.50619	6.13084	-0.0857294	4.88e-05	0.00199654
GPR4	6.5675	6.23019	-0.0760683	0.0027557	0.0403928
GPR44	6.42005	6.22714	-0.0440165	0.0275035	0.199296
GPR63	6.24203	6.10192	-0.0327514	0.0475123	0.269629
GPR65	7.41705	6.778	-0.129986	3.28e-06	0.000307083
GPR68	7.89376	7.12178	-0.148475	0.000205376	0.00549852
GPR84	6.59182	6.07105	-0.118729	9.44e-06	0.000609303
GPRASP2	7.65595	7.43514	-0.0422219	0.0387815	0.239962
GPRIN3	6.72182	6.42946	-0.0641536	0.0418834	0.250923
GPSM1	6.97196	6.70301	-0.0567546	0.013974	0.132363
GPSM3	8.39824	7.38803	-0.184897	1.63e-06	0.000195453
GPX1	8.79901	8.65631	-0.0235894	0.0367853	0.232792
GPX7	7.9395	6.80757	-0.221909	1.07e-05	0.000657476
GRAMD1A	8.46171	7.73811	-0.128968	0.00549021	0.0683974
GRAP2	6.27871	6.15054	-0.0297551	0.0403043	0.245236
GRASP	6.69858	6.38381	-0.0694372	0.000117091	0.00364736
GRB10	6.92204	6.70277	-0.0464397	0.0243985	0.186296
GRB2	7.85897	7.62007	-0.0445371	0.04871	0.273572
GREM1	8.06511	6.68114	-0.2716	0.000214928	0.00571396
GRHL3	6.77942	7.18515	0.0838559	0.0464939	0.266389
GRK5	7.46674	6.94111	-0.105312	0.000479773	0.0107268
GRK7	6.07321	5.91914	-0.037073	0.041879	0.250923
GRM5	6.22861	6.05305	-0.0412459	0.0120195	0.120467
GRM8	6.85234	6.29857	-0.121573	0.000509083	0.0112365
GRRP1	6.02266	5.87376	-0.0361168	0.00645866	0.076825
GSPT2	7.73316	7.04935	-0.133567	0.00116193	0.0212074
GSTM5	6.32705	6.10695	-0.0510825	0.00173905	0.0283619
GSTO1	10.4149	9.98759	-0.0604391	0.0156821	0.142723
GTDC1	6.39799	6.25205	-0.0332909	0.0200122	0.165385
GTF2A2	10.2452	9.99246	-0.0360342	0.0499118	0.276442
GTF2IRD2P	6.4352	6.25728	-0.0404479	0.0131463	0.126807
GTPBP10	6.45158	6.34146	-0.0248374	0.0397935	0.243151
GUCY1A2	6.35045	6.17016	-0.0415498	0.0104879	0.109288
GUCY1A3	9.22237	7.61357	-0.276565	6.51e-06	0.000480686
GUCY1B3	6.46876	6.22105	-0.0563309	0.025695	0.191905
GUSB	9.98642	9.78238	-0.0297825	0.0402915	0.245236
GVIN1	8.93947	8.24992	-0.11581	0.00117305	0.0213489
GYPC	7.41505	6.81287	-0.122193	5.89e-06	0.000456266
GYPE	6.14094	6.04086	-0.0237062	0.0127471	0.124543
GZMA	8.24726	7.80495	-0.0795268	0.0349555	0.226545
GZMB	7.33282	6.94457	-0.0784824	0.000230862	0.00601251
GZMK	7.22282	6.49005	-0.154331	0.000139124	0.00412633
H2AFV	6.95418	6.70886	-0.0518126	0.0153026	0.140122
H6PD	6.78429	6.50373	-0.0609304	0.0143649	0.135099
HABP4	6.77105	6.44519	-0.0711574	0.00180287	0.029051
HAK	7.28329	6.47554	-0.16959	0.000892959	0.0171908
HAL	6.5555	6.37446	-0.0404028	0.0344993	0.225289
HAMP	6.88226	6.40081	-0.104628	0.00781601	0.0881018
HAPLN1	6.65992	6.08078	-0.131248	0.000489333	0.0108902
HAPLN3	7.08395	6.70835	-0.0785952	0.0382858	0.238597
HAS2	6.46407	6.1836	-0.0639946	0.000334243	0.00803115
HAT1	8.84624	8.54499	-0.0499857	0.0430449	0.254225
HAVCR2	9.44205	8.18338	-0.206404	2.34e-06	0.000250166
HBA1	11.8597	10.2804	-0.206168	0.00013328	0.00400303
HBB	12.2683	10.4226	-0.23522	0.000145114	0.00422106
HBG1	6.46592	6.22027	-0.0558786	0.0440609	0.258155
HBG2	6.47053	6.24522	-0.0511315	0.0354156	0.228668
HCG27	6.69516	6.36924	-0.0719961	0.00108351	0.0201047
HCG4	7.50042	7.14743	-0.0695465	0.0122017	0.121774
HCK	7.8905	6.87132	-0.199529	6.3e-07	0.000119607
HCLS1	9.03755	7.83381	-0.206218	1.34e-07	5.69e-05
HCST	9.19268	8.09138	-0.184101	6.19e-06	0.000468244
HDC	7.80345	7.18968	-0.118185	0.0030231	0.0432437
HDGFRP3	7.85645	7.19119	-0.127647	0.000611772	0.0129173
HEATR3	7.80182	7.60816	-0.0362619	0.0368255	0.232792
HEG1	8.17497	7.26784	-0.169688	2.02e-05	0.00105832
HEL308	7.23929	6.97346	-0.0539736	0.0129529	0.125766
HELLS	6.80321	6.55978	-0.0525675	0.0298212	0.209275
HERC1	8.30871	7.9897	-0.0564828	0.00858571	0.0950285
HERPUD1	9.68	9.03473	-0.0995256	0.00428979	0.0569143
HERPUD2	7.49995	7.16	-0.0669209	0.0131463	0.126807
HEXA	6.60597	6.41308	-0.0427536	0.025002	0.189178
HEXB	11.631	11.0805	-0.0699537	0.00321759	0.0454929
HEY1	8.29487	7.62689	-0.121124	0.00374765	0.0511908
HEY2	6.48487	6.18905	-0.0673584	0.000105058	0.0033743
HEYL	8.27637	7.19043	-0.202919	0.000637856	0.0132906
HGF	6.18786	6.05586	-0.0311064	0.0267695	0.196436
HHEX	8.14474	7.33697	-0.150683	0.000425735	0.00971311
HHIP	6.81026	6.44862	-0.0787197	0.01002	0.106435
HIAT1	7.74661	7.4173	-0.0626706	0.0429619	0.254225
HIF1A	7.93821	7.33424	-0.114166	0.00512787	0.0649347
HIGD1B	6.93379	6.50362	-0.0924007	0.00125142	0.0223484
HIP1	6.66792	6.35008	-0.070462	0.00129867	0.0229742
HIPK3	6.39492	6.25541	-0.0318232	0.0294231	0.20795
HIST1H4K	7.65076	7.35386	-0.057101	0.0345006	0.225289
HIVEP2	7.71184	7.45646	-0.0485848	0.0202975	0.166791
HK3	6.67266	6.06562	-0.137606	3.19e-05	0.00147349
HLA-DMA	10.7157	9.86778	-0.11893	0.0014498	0.0250013
HLA-DMB	10.7913	9.64746	-0.161646	5.65e-05	0.00224265
HLA-DOA	7.429	6.68505	-0.152229	0.000203709	0.00548483
HLA-DOB	6.85334	6.51319	-0.0734436	0.00401271	0.054027
HLA-DPA1	10.8035	9.40154	-0.200533	5.78e-05	0.00225242
HLA-DPB1	7.22176	6.56619	-0.137295	3.19e-05	0.00147349
HLA-DQA1	9.15795	7.58773	-0.271356	8.92e-06	0.000590255
HLA-DQB1	7.37095	6.64159	-0.15032	0.00120596	0.0218014
HLA-DRA	11.4574	9.98941	-0.197815	2.35e-05	0.001195
HLA-DRB1	8.95208	7.54386	-0.246919	0.00349046	0.048424
HLA-DRB3	9.44782	8.29043	-0.188533	0.000516931	0.011356
HLA-DRB4	9.72326	8.44162	-0.20392	0.000196219	0.00532851
HLTF	7.70834	7.22328	-0.0937657	0.00741859	0.0851388
HLX1	6.57116	6.31	-0.0585076	1.95e-05	0.00103899
HMCN1	6.81153	6.2497	-0.124191	0.000112141	0.00352428
HMGN2	6.69787	6.46797	-0.0503884	0.0294208	0.20795
HMHA1	7.073	6.68311	-0.081803	0.000369889	0.00870041
HMX2	6.29145	6.25808	-0.0076716	0.0363472	0.231714
HNRPA1	6.68933	6.49322	-0.0429282	0.0387808	0.239962
HNT	6.47824	5.97286	-0.117178	0.0019394	0.0307807
HOM-TES-103	6.37287	6.1542	-0.050372	0.00166551	0.0277122
HOMER3	6.98553	6.55778	-0.0911605	0.00607654	0.073328
HOXD1	6.58795	6.39608	-0.0426408	0.0475139	0.269629
HOXD8	6.14266	5.87684	-0.0638229	0.000811732	0.0160684
HOXD9	6.22105	6.059	-0.038079	0.0310411	0.214029
HPS3	7.08984	6.65903	-0.0904421	0.0103307	0.108287
HPSE	7.23026	6.79189	-0.0902347	0.00871943	0.0960196
HRASLS5	6.02326	5.9363	-0.0209819	0.0499313	0.276442
HRC	6.18687	6.03184	-0.0366117	0.0202966	0.166791
HRH1	7.43553	7.05443	-0.0759049	0.0127614	0.124543
HRNR	6.20621	6.07341	-0.031207	0.0321712	0.218253
HS3ST2	6.38653	5.89765	-0.114892	0.0233384	0.181279
HSCB	7.31561	7.05938	-0.0514361	0.0143663	0.135099
HSD11B1	6.55087	6.02799	-0.12001	2.13e-05	0.00109896
HSD17B11	8.51324	7.68554	-0.147561	0.01786	0.153896
HSD17B14	6.66416	6.30611	-0.0796727	0.00085956	0.0167517
HSD17B6	6.69003	6.25346	-0.0973574	0.00064406	0.0133624
HSD3B7	7.46734	7.08946	-0.0749192	0.0159133	0.143848
HSF2BP	6.74495	6.4667	-0.0607769	0.017605	0.152886
HSP90B1	12.0727	11.7335	-0.0411147	0.0373024	0.235283
HSPA12B	7.62105	6.86378	-0.150986	6.91e-05	0.00250886
HSPA1L	6.76903	6.59584	-0.0373924	0.0313097	0.214866
HSPA5	9.53708	9.13119	-0.0627447	0.00819232	0.0914257
HSPA6	7.36576	6.96384	-0.0809524	0.000595804	0.0126223
HSPB2	6.93103	6.48838	-0.095211	0.000117091	0.00364736
HSPB6	6.78208	6.3417	-0.0968573	0.000216898	0.00575827
HSPBAP1	7.92303	7.70435	-0.0403781	0.0387808	0.239962
HSPC047	6.85434	6.51219	-0.0738756	0.00173905	0.0283619
HTR1F	6.15637	6.03465	-0.0288098	0.0340469	0.223505
HTR2B	6.79679	6.44192	-0.0773629	0.0147944	0.137257
HTRA1	10.4493	9.04365	-0.208424	0.000226062	0.00593759
HTRA2	7.35466	7.08495	-0.0539014	0.0159141	0.143848
HTRA3	6.41184	6.16835	-0.055854	0.0183789	0.157219
HTRA4	6.2885	6.20219	-0.0199384	0.0424154	0.252655
HVCN1	6.66597	6.28635	-0.0845927	6.46e-05	0.00240614
HYAL2	6.57344	6.38917	-0.0410195	0.0137434	0.130975
HYPE	8.36911	8.01457	-0.0624487	0.0135422	0.129549
HYPK	6.39613	6.24314	-0.0349289	0.0313097	0.214866
ICA1L	6.30847	6.14519	-0.0378336	0.00316375	0.0448867
ICAM1	7.18295	6.67892	-0.104961	0.00166551	0.0277122
ICAM2	8.86447	7.86038	-0.173436	0.000892959	0.0171908
ICAM3	9.82976	9.14346	-0.104417	0.000519282	0.011356
ICOS	7.14363	6.52173	-0.131403	1.03e-06	0.00015931
ID3	9.41163	8.67192	-0.118094	0.00901667	0.0983081
IFI30	11.2876	10.0829	-0.162819	0.000400824	0.00922235
IFITM2	12.5692	11.8789	-0.0814842	0.0256919	0.191905
IFNA16	6.08571	6.013	-0.0173408	0.0429486	0.254225
IFNAR1	8.23718	7.94841	-0.0514858	0.0147944	0.137257
IFNAR2	8.09868	7.65276	-0.081708	0.0087309	0.0960196
IFNGR1	10.7508	10.4112	-0.0463111	0.0127563	0.124543
IFNGR2	11.2278	11.0785	-0.0193128	0.0170989	0.15076
IFT20	9.04297	8.71997	-0.0524736	0.0392868	0.242124
IFT52	7.24332	6.92684	-0.0644534	0.0162481	0.146102
IFT57	7.36961	7.09514	-0.0547572	0.0397935	0.243151
IFT81	6.44002	6.29164	-0.0336286	0.0152329	0.139896
IGF1R	7.53558	7.30004	-0.0458139	0.0272897	0.198396
IGF2	7.90726	6.74892	-0.228522	0.00901667	0.0983081
IGFBP3	10.373	9.37981	-0.145206	0.00656302	0.0776286
IGFBP5	11.5921	9.90638	-0.226716	6.04e-05	0.00230856
IGFBP6	8.84253	7.977	-0.148612	0.0125724	0.12378
IGFBP7	12.8279	10.7356	-0.256882	3.28e-06	0.000307083
IGFL3	7.23997	6.96111	-0.0566675	0.00607654	0.073328
IGJ	10.6275	8.32911	-0.351568	9.01e-05	0.00302319
IGSF6	10.0341	8.39324	-0.257615	4.07e-07	9.91e-05
IKIP	7.23083	6.73724	-0.102003	0.000205376	0.00549852
IKZF1	6.95105	6.5973	-0.0753563	0.00032755	0.0078903
IL10	6.178	6.07938	-0.0232161	0.0336059	0.222508
IL10RA	7.46858	6.73559	-0.149028	3.26e-07	8.6e-05
IL11	6.93271	6.33789	-0.129416	0.006284	0.0754478
IL12RB1	6.23364	6.00948	-0.0528354	0.000382799	0.00893763
IL13RA2	7.24279	6.48724	-0.15894	0.00336791	0.0470416
IL16	6.76303	6.54916	-0.0463586	0.00280374	0.040891
IL17RA	6.9265	6.65743	-0.0571607	0.00595965	0.072285
IL18R1	8.06624	7.29292	-0.145399	0.000195339	0.00532851
IL18RAP	7.79187	6.92684	-0.169772	6.3e-08	4.13e-05
IL1B	9.47587	8.04697	-0.235812	0.0004703	0.0105284
IL1R1	8.267	7.37214	-0.165281	9.86e-07	0.000154739
IL27RA	7.42163	6.99176	-0.0860814	0.00414902	0.0551975
IL2RA	6.64376	6.32057	-0.0719465	0.000451789	0.010202
IL2RB	7.85747	7.11232	-0.143744	7.75e-06	0.000540579
IL33	7.53563	7.05546	-0.0949884	0.0397949	0.243151
IL3RA	7.04168	6.56708	-0.100668	4.88e-05	0.00199654
IL4I1	6.45905	6.09235	-0.0843234	3.12e-05	0.00145308
IL6	7.43118	6.422	-0.210569	0.000637856	0.0132906
IL6ST	6.27166	6.12186	-0.0348757	0.0327323	0.220016
IL7R	9.23739	7.54388	-0.29218	2.53e-07	7.87e-05
IL8	9.98558	8.17576	-0.288494	4.21e-05	0.00179805
IL8RA	6.57258	6.07446	-0.113704	0.000151527	0.00437791
ILK	7.73453	7.45336	-0.0534211	0.00549021	0.0683974
INDO	7.80211	7.00551	-0.155373	0.0026615	0.0395028
INDOL1	7.00318	6.85343	-0.0311843	0.0224058	0.177211
INHBB	7.36082	6.99781	-0.072962	0.00489937	0.0626683
INMT	7.55247	6.74224	-0.163721	7.56e-06	0.000531245
INPP5D	8.45629	7.66235	-0.142238	0.000235277	0.00609693
INTS2	8.44042	8.08843	-0.0614548	0.0358204	0.229641
IQCA	6.47253	6.21943	-0.057546	0.0121987	0.121774
IQCB1	7.89545	7.69535	-0.0370338	0.0457615	0.263865
IQCG	7.54411	7.13595	-0.0802451	0.00321868	0.0454929
IQCK	7.91653	7.22295	-0.13228	0.00101918	0.019156
IQSEC1	7.96168	7.42757	-0.100184	0.000199441	0.005394
IRAK3	8.29508	7.47792	-0.149619	0.00155986	0.0264626
IRF4	7.30447	6.63146	-0.139454	2.41e-05	0.00121695
IRF8	9.15589	8.26489	-0.147705	0.0125724	0.12378
IRS1	7.44411	6.82668	-0.124915	0.00270822	0.0399136
ISCA1	7.39416	7.09886	-0.0587975	0.0419438	0.250923
ISCU	8.64976	8.40019	-0.0422388	0.0397949	0.243151
ISLR	6.60057	6.25593	-0.0773668	0.00139793	0.0244116
ISYNA1	7.21155	6.91378	-0.0608344	0.0278826	0.201166
ITFG1	9.27639	8.78454	-0.0785974	0.0246621	0.18757
ITGA1	7.73639	6.79127	-0.18798	8.01e-05	0.00281455
ITGA11	7.06379	6.21746	-0.184117	9.72e-05	0.0031963
ITGA2B	7.10776	6.75441	-0.0735668	0.00845243	0.0938349
ITGA4	6.38789	6.00149	-0.0900207	2.14e-05	0.00109896
ITGA5	9.36184	8.07565	-0.213214	0.000261437	0.00663517
ITGA8	7.49866	6.70695	-0.160976	5.96e-05	0.00229981
ITGA9	7.37503	6.711	-0.13612	2.54e-06	0.000261651
ITGAL	6.99103	6.50332	-0.104327	9.44e-06	0.000609303
ITGAM	7.2025	6.3503	-0.181674	3.26e-07	8.6e-05
ITGAV	9.98261	9.17211	-0.122163	0.000203475	0.00548483
ITGB1	7.98572	7.6783	-0.0566363	0.00127489	0.0226592
ITGB1BP1	8.8403	8.56362	-0.0458747	0.0424183	0.252655
ITGB2	10.4836	8.85508	-0.243561	5.37e-07	0.000113268
ITGB5	7.84869	7.72332	-0.0232313	0.0157692	0.142878
ITGBL1	6.83758	6.30816	-0.116266	0.00986754	0.105406
ITIH5	6.13725	6.00775	-0.0307692	0.0144052	0.135099
ITK	6.89197	6.37611	-0.112241	7.94e-06	0.000550591
ITM2A	9.26529	8.20297	-0.175689	0.000886245	0.0171836
ITPR1	7.81513	7.27995	-0.102342	0.0014272	0.024786
ITSN1	6.92768	6.76711	-0.0338319	0.0408663	0.247282
IVNS1ABP	8.26804	8.07384	-0.0342907	0.0296452	0.209036
JAK1	7.78705	7.29451	-0.0942656	0.0104901	0.109288
JAKMIP2	6.54071	6.35724	-0.0410461	0.0135415	0.129549
JAM2	7.57818	6.63886	-0.190916	1.85e-07	7.02e-05
JAM3	9.63037	8.20805	-0.230551	1.9e-06	0.000212436
JAZF1	8.14313	7.34365	-0.149087	1.39e-05	0.000803331
JMJD1C	7.70275	7.49805	-0.0388574	0.0056798	0.0698277
JMY	6.51184	6.38522	-0.0283302	0.0487132	0.273572
JOSD1	9.96795	9.61173	-0.0525004	0.0123852	0.122388
JPH2	6.81777	6.63477	-0.0392548	0.0116633	0.117769
JSRP1	7.97468	6.90822	-0.207114	0.000350849	0.00832478
KAL1	6.87579	6.45914	-0.0901844	0.0217734	0.173803
KATNAL1	6.58735	6.39947	-0.0417463	0.0127471	0.124543
KBTBD10	6.17839	6.04868	-0.0306127	0.0306242	0.212275
KBTBD2	10.1476	9.78762	-0.0521016	0.00549132	0.0683974
KBTBD8	7.56197	7.2427	-0.0622347	0.0102438	0.107787
KBTBD9	6.91612	6.69061	-0.0478252	0.0236644	0.183354
KCNA5	6.17245	5.93835	-0.0557802	0.00986597	0.105406
KCND1	6.27389	6.11519	-0.0369642	0.0302216	0.211467
KCND2	6.58108	6.16411	-0.094432	0.011316	0.11531
KCNIP3	6.66608	6.42786	-0.0524988	0.0220787	0.17587
KCNJ5	6.11358	5.93724	-0.042224	0.0116627	0.117769
KCNJ8	7.36853	6.5233	-0.175775	0.000154808	0.00444563
KCNK12	6.83274	6.45746	-0.0814969	0.00118366	0.0214818
KCNK13	6.48576	6.21292	-0.0620051	1.72e-05	0.0009517
KCNK3	7.41316	7.26292	-0.0295388	0.0223884	0.177211
KCNMB1	7.80092	6.83089	-0.191571	3.28e-06	0.000307083
KCNMB3	6.466	6.28268	-0.0414944	0.0191808	0.161602
KCNN2	6.21891	6.06462	-0.0362436	0.0109796	0.113024
KCNN3	6.21297	6.09554	-0.0275298	0.0260504	0.1931
KCNS3	7.66584	7.23473	-0.0835052	0.00741859	0.0851388
KCTD10	8.81121	8.20143	-0.103464	0.00291543	0.0422126
KCTD12	9.31361	8.13724	-0.1948	8.63e-05	0.00295045
KCTD17	8.70805	8.07643	-0.108632	0.0056798	0.0698277
KCTD20	9.03803	8.7093	-0.0534514	0.0282616	0.202744
KDELC1	6.92347	6.47084	-0.0975435	0.00523215	0.0659036
KDELC2	9.19147	8.76003	-0.0693609	0.0368255	0.232792
KDELR2	10.6344	10.2047	-0.0595038	0.00986545	0.105406
KDELR3	8.57532	7.79333	-0.137951	0.0188365	0.160033
KDR	6.58132	6.41927	-0.0359667	0.0408221	0.247282
KIAA0040	6.6305	6.44238	-0.0415243	0.0382858	0.238597
KIAA0125	6.78487	6.33981	-0.097881	0.000320919	0.00777077
KIAA0143	10.1575	9.91973	-0.0341764	0.0377927	0.23662
KIAA0194	9.06961	8.79976	-0.0435761	0.04351	0.255699
KIAA0240	9.25271	8.98541	-0.0422925	0.0453195	0.262673
KIAA0355	9.41992	9.06422	-0.0555327	0.0154576	0.141133
KIAA0363	6.26475	6.02907	-0.055322	0.000516931	0.011356
KIAA0367	7.94216	6.94949	-0.192625	0.000172145	0.00478427
KIAA0423	8.54926	8.35778	-0.0326796	0.0429605	0.254225
KIAA0495	7.58934	7.16057	-0.0839009	0.00741859	0.0851388
KIAA0513	7.87242	7.52441	-0.0652298	0.014848	0.137485
KIAA0644	7.28721	6.87654	-0.0836837	0.00605672	0.073328
KIAA0674	7.77776	7.51949	-0.0487212	0.0424183	0.252655
KIAA0748	6.42076	6.21446	-0.0471159	0.00180273	0.029051
KIAA0889	6.62558	6.46481	-0.0354384	0.0217708	0.173803
KIAA0999	9.16979	8.94065	-0.0365091	0.0377955	0.23662
KIAA1024	6.76447	6.47554	-0.0629771	0.0258095	0.191973
KIAA1033	8.82671	8.53997	-0.0476444	0.0224058	0.177211
KIAA1160	7.85906	7.72503	-0.024817	0.0475123	0.269629
KIAA1202	6.60811	6.29135	-0.0708667	0.00186735	0.029913
KIAA1212	7.06992	6.55343	-0.109443	0.000644118	0.0133624
KIAA1324L	7.10947	6.63581	-0.09947	0.0430449	0.254225
KIAA1345	6.16279	6.05873	-0.0245682	0.0377914	0.23662
KIAA1462	6.31532	6.15297	-0.0375712	0.0183789	0.157219
KIAA1543	7.20782	7.62473	0.0811241	0.0087309	0.0960196
KIAA1576	7.22713	6.48832	-0.155577	5.08e-07	0.000111469
KIAA1600	9.29368	8.91632	-0.0598015	0.00408061	0.0544713
KIAA1644	6.47978	6.22024	-0.058973	0.01002	0.106435
KIAA1799	6.84939	6.52808	-0.0693175	0.013744	0.130975
KIAA1840	10.1228	9.91668	-0.0296784	0.0318734	0.217268
KIAA1913	7.86889	6.97014	-0.174974	0.000341131	0.00816564
KIAA1935	7.33495	7.09943	-0.0470829	0.0499362	0.276442
KIAA1949	8.84724	7.91203	-0.16118	1.95e-05	0.00103899
KIF17	6.23337	6.12938	-0.0242712	0.0306219	0.212275
KIF19	6.26003	6.17259	-0.0202917	0.047506	0.269629
KIF5B	8.68468	8.32778	-0.0605408	0.0313097	0.214866
KIF7	6.48884	6.26532	-0.0505719	0.0100179	0.106435
KIFAP3	8.72687	8.33046	-0.067068	0.0367853	0.232792
KIFC3	6.71639	6.46514	-0.0550065	0.0397949	0.243151
KIT	7.44918	6.65057	-0.163605	4.61e-05	0.00191411
KITLG	6.64093	6.38005	-0.0578176	0.0208758	0.16986
KL	6.54266	6.21738	-0.0735705	0.000105034	0.0033743
KLF10	6.52774	6.30955	-0.0490459	0.0131452	0.126807
KLF11	7.84052	7.50822	-0.0624787	0.0108142	0.111563
KLF12	6.61239	6.34512	-0.0595241	0.00261551	0.0390339
KLF13	9.70305	9.33057	-0.0564739	0.00757225	0.0864986
KLF2	12.6311	11.7122	-0.108963	0.00421928	0.0560464
KLF9	10.0697	9.31281	-0.112737	0.000892732	0.0171908
KLHDC1	7.09684	6.80454	-0.0606795	0.0294254	0.20795
KLHDC5	9.54121	9.138	-0.0622939	0.0208722	0.16986
KLHL20	7.88818	7.54868	-0.0634697	0.0258095	0.191973
KLHL22	8.54663	8.21916	-0.0563646	0.00217092	0.0338606
KLHL23	7.46311	6.98759	-0.0949801	0.0250955	0.189333
KLHL24	7.84463	7.45538	-0.0734241	0.0144052	0.135099
KLHL3	8.63184	8.21195	-0.0719443	0.0408663	0.247282
KLHL5	9.53911	8.6147	-0.147053	0.000226132	0.00593759
KLHL6	6.73466	6.07535	-0.148637	2.27e-08	3.49e-05
KLHL7	7.42123	7.13356	-0.057036	0.0131452	0.126807
KLK11	8.02853	8.86732	0.143364	0.0330526	0.220596
KLRB1	6.89279	6.45751	-0.0941092	0.00109857	0.0202868
KLRD1	6.38743	6.20412	-0.0420096	0.0246642	0.18757
KLRG1	6.83834	6.57635	-0.0563592	0.00514646	0.0650047
KMO	6.473	6.1793	-0.0669917	6.91e-05	0.00250886
KRIT1	8.31213	7.97532	-0.0596753	0.0304678	0.212235
KRR1	7.04103	6.79843	-0.0505836	0.0123596	0.122388
KRT15	8.21971	9.539	0.21475	0.0230182	0.180383
KRTAP21-1	6.35705	6.2127	-0.033137	0.0211708	0.171378
KRTAP21-2	6.12047	5.97738	-0.0341304	0.00722162	0.0833414
KRTAP6-1	6.25718	6.13286	-0.0289524	0.0418805	0.250923
KRTAP6-3	6.11089	5.91073	-0.0480474	0.00227294	0.0350228
KTELC1	9.47038	9.2258	-0.037749	0.0288415	0.205507
KYNU	8.96367	8.19628	-0.12912	0.0167395	0.149038
L3MBTL3	7.07779	6.78569	-0.0608035	0.00100026	0.0188549
LACTB	8.08615	7.55129	-0.09873	0.000163242	0.00461111
LAG3	6.94771	6.71538	-0.049069	0.0171076	0.15076
LAMA2	6.71842	6.42849	-0.0636431	0.00208039	0.0326364
LAMA4	8.99821	7.32351	-0.297102	8.75e-08	5.03e-05
LAMB1	9.61595	8.55703	-0.168319	0.000781298	0.0156441
LAMB2	9.40687	8.9793	-0.067112	0.0256992	0.191905
LAMC1	11.4967	10.2718	-0.162541	9.83e-05	0.00322046
LAMC3	8.09155	6.95962	-0.217408	5.35e-06	0.000423381
LAPTM5	9.17303	7.71959	-0.248873	1.54e-06	0.000195453
LARP6	7.28299	6.73993	-0.111796	0.00179773	0.029051
LASS5	8.74182	8.49178	-0.0418653	0.037772	0.23662
LAT2	6.88616	6.59638	-0.0620251	0.00105819	0.0197702
LATS2	7.28005	6.96035	-0.0647887	0.0120201	0.120467
LAX1	7.25266	6.50338	-0.15732	8.55e-07	0.000143581
LAYN	6.97024	6.38376	-0.126802	1.3e-05	0.000761523
LBH	6.25818	6.13925	-0.0276802	0.00781601	0.0881018
LCP1	10.2388	8.76465	-0.224284	4.9e-08	3.49e-05
LCP2	8.62768	7.34224	-0.232752	4.9e-08	3.49e-05
LDB2	9.77171	8.53227	-0.195681	5.91e-05	0.00228954
LEF1	7.84526	7.05354	-0.153474	0.000127653	0.00387741
LEMD3	8.99847	8.68195	-0.0516619	0.0250051	0.189178
LENG1	6.74079	6.60238	-0.0299317	0.0267706	0.196436
LEP	6.25447	6.15981	-0.0220024	0.025003	0.189178
LEPRE1	8.29903	7.33846	-0.177465	8.41e-05	0.0029116
LEPREL2	9.09789	8.00546	-0.184549	0.000266911	0.00674634
LEPROTL1	9.69739	9.371	-0.0493942	0.0282571	0.202744
LGALS1	11.5468	9.69897	-0.251585	1.18e-06	0.000170042
LGALS2	7.76124	6.99068	-0.150855	0.0101746	0.107476
LGI2	6.90626	6.36062	-0.118738	0.000136157	0.00406418
LGMN	10.7576	10.3234	-0.0594491	0.0202894	0.166791
LHFP	8.61689	7.20727	-0.257715	2.5e-08	3.49e-05
LHFPL2	8.71355	8.09746	-0.105792	0.00586363	0.0714442
LHX1	6.32945	6.12843	-0.0465614	0.0397949	0.243151
LHX2	7.05705	6.65081	-0.0855355	0.0113172	0.11531
LHX4	6.09774	6.25027	0.0356447	0.040825	0.247282
LHX6	6.88509	6.57923	-0.0655573	0.00155986	0.0264626
LHX8	6.05445	5.87997	-0.0421858	0.0354143	0.228668
LIFR	7.02853	6.62103	-0.0861672	0.00885646	0.0971753
LILRA2	7.0805	6.12184	-0.209886	5.68e-07	0.000116763
LILRA3	6.91978	6.02339	-0.200149	1.44e-06	0.000193371
LILRA5	6.00613	5.88208	-0.0301094	0.0377914	0.23662
LILRB1	6.55105	6.27308	-0.0625525	7.26e-05	0.00261058
LILRB3	8.24563	6.95032	-0.24655	1.01e-07	5.32e-05
LILRB5	6.30197	6.14095	-0.0373428	0.0166203	0.148332
LIMK1	7.64575	7.46469	-0.0345758	0.0176066	0.152886
LIMS1	8.04072	7.68244	-0.0657597	0.00694464	0.0811719
LIMS2	7.20289	6.62654	-0.120321	1.73e-05	0.0009517
LINGO1	6.70779	6.24497	-0.103142	0.00204355	0.0321914
LIPA	10.965	9.97157	-0.137014	7.89e-05	0.00278649
LIPC	6.15447	6.10022	-0.0127751	0.0340507	0.223505
LITAF	11.5353	10.7256	-0.105007	0.000434205	0.00987169
LIX1L	7.3335	6.77727	-0.113798	4.46e-06	0.000376221
LMBR1	8.65266	8.26322	-0.0664399	0.0296452	0.209036
LMBRD2	6.50479	6.16697	-0.0769398	0.0102438	0.107787
LMCD1	9.16155	8.33743	-0.135989	0.0014272	0.024786
LMO2	9.35784	8.74138	-0.0983151	0.0131457	0.126807
LMOD1	6.77863	6.46797	-0.0676804	0.000499163	0.0110433
LOC113386	8.26358	7.96019	-0.053964	0.0340507	0.223505
LOC124512	8.39914	8.05886	-0.0596658	0.0123596	0.122388
LOC128977	6.71926	6.48259	-0.0517317	0.00402171	0.054027
LOC129881	6.32739	6.19038	-0.031584	0.04576	0.263865
LOC132707	5.71145	5.76214	0.0127471	0.0440504	0.258155
LOC145783	6.34061	6.17295	-0.0386614	0.019454	0.16197
LOC146439	7.55495	8.18351	0.115299	0.006284	0.0754478
LOC149837	6.01821	5.93435	-0.0202442	0.0413513	0.249193
LOC150577	6.18661	6.07411	-0.0264754	0.0403043	0.245236
LOC152573	6.10808	5.83219	-0.0666812	0.00576831	0.0706128
LOC153222	8.19003	7.69	-0.0908845	0.00458585	0.0597451
LOC153684	6.78108	6.43754	-0.0750052	0.00336791	0.0470416
LOC196463	7.46745	7.06732	-0.079451	0.0135429	0.129549
LOC200726	5.90645	5.80403	-0.0252364	0.0306278	0.212275
LOC220686	7.29937	7.05008	-0.0501318	0.033166	0.220596
LOC221091	6.91017	6.29338	-0.134887	1.19e-06	0.000170042
LOC221442	6.88921	6.60157	-0.06153	0.00741859	0.0851388
LOC254398	6.16424	5.98516	-0.042532	0.02641	0.194912
LOC255783	9.15766	8.83449	-0.0518324	0.00114029	0.0208962
LOC283155	7.79116	7.46146	-0.0623799	0.0243273	0.186202
LOC283537	8.567	7.81451	-0.132634	0.0310411	0.214029
LOC283553	6.15947	6.36397	0.0471206	0.0223836	0.177211
LOC283683	6.23449	6.06315	-0.0402036	0.0256982	0.191905
LOC283710	6.03247	5.9137	-0.028688	0.0278759	0.201166
LOC283755	6.24273	6.10303	-0.03265	0.0314567	0.215098
LOC284757	6.83121	6.36695	-0.10154	0.000550831	0.0119087
LOC284901	6.07511	5.88481	-0.0459134	0.00132286	0.0232936
LOC284988	9.66426	8.91362	-0.116648	0.00132286	0.0232936
LOC285016	6.99632	6.60576	-0.0828716	0.000127639	0.00387741
LOC285382	7.60476	7.01973	-0.115488	0.000781298	0.0156441
LOC339745	7.99171	7.57816	-0.0766563	0.0310399	0.214029
LOC340069	5.99005	5.90305	-0.0211071	0.0183748	0.157219
LOC346887	6.90729	6.56432	-0.0734732	0.0135429	0.129549
LOC348262	7.59961	7.04476	-0.109375	0.00291543	0.0422126
LOC375295	6.43807	6.26656	-0.0389549	0.0101746	0.107476
LOC387758	6.2925	6.05735	-0.0549462	0.0156843	0.142723
LOC387763	7.2346	6.60541	-0.131265	4.22e-08	3.49e-05
LOC387841	9.41134	8.75851	-0.103714	0.000452001	0.010202
LOC387856	6.34953	6.17837	-0.0394228	0.00173047	0.0283619
LOC388237	6.82555	6.62877	-0.0422046	0.0314555	0.215098
LOC388259	6.24029	6.10649	-0.0312704	0.0493159	0.274717
LOC388272	7.38197	7.0727	-0.061745	0.0382858	0.238597
LOC388284	6.63118	6.37754	-0.0562664	0.00586398	0.0714442
LOC388681	6.37863	6.11165	-0.0616853	0.0010782	0.0200472
LOC388814	6.33542	6.10392	-0.0537047	0.000392852	0.00905164
LOC389105	5.88616	5.93838	0.0127428	0.0152315	0.139896
LOC389457	6.36208	6.05078	-0.0723762	0.00489906	0.0626683
LOC391045	6.01592	5.83349	-0.0444272	0.00125112	0.0223484
LOC391269	5.81268	5.93286	0.0295244	0.0358795	0.229641
LOC400221	6.08529	6.13478	0.0116866	0.0368228	0.232792
LOC400406	6.31445	6.02127	-0.0685886	0.00036971	0.00870041
LOC400464	6.78354	6.36827	-0.0911367	1.81e-05	0.000986792
LOC400707	6.27161	6.10632	-0.0385305	0.0363525	0.231714
LOC400713	7.32288	7.1757	-0.0292913	0.028645	0.20449
LOC400879	7.39303	6.99339	-0.0801727	0.00154218	0.0262309
LOC401101	6.61458	6.32043	-0.0656261	0.00531815	0.0667653
LOC401233	7.84929	6.99846	-0.165525	0.00280413	0.040891
LOC401431	6.36595	6.22903	-0.0313684	0.0223846	0.177211
LOC401648	9.87403	9.60889	-0.0392684	0.0298154	0.209275
LOC401845	6.87592	6.03397	-0.188445	0.000191236	0.00523981
LOC402176	6.97342	6.68838	-0.0602101	0.00512787	0.0649347
LOC402560	6.46608	6.00646	-0.106376	0.000107357	0.00342497
LOC439985	6.47345	6.76441	0.0634289	0.00333047	0.0467281
LOC440160	8.56597	7.76759	-0.141149	0.00530628	0.0667488
LOC440350	6.46418	6.28016	-0.0416665	0.0298224	0.209275
LOC440871	6.15803	6.0163	-0.0335922	0.0123852	0.122388
LOC440895	6.15498	5.99615	-0.0377184	0.0049801	0.063495
LOC441081	6.32466	6.20222	-0.0282036	0.0176042	0.152886
LOC441150	6.85076	6.64324	-0.044377	0.0177613	0.153737
LOC441168	7.5435	6.61422	-0.189664	9.44e-06	0.000609303
LOC441376	6.36329	6.20884	-0.0354495	0.00793894	0.0890168
LOC442535	6.39726	6.12165	-0.0635346	0.00111939	0.0206293
LOC492311	8.93995	8.53143	-0.0674783	0.0189102	0.160033
LOC493754	7.72853	7.44346	-0.0542201	0.0125724	0.12378
LOC493869	8.64521	7.47005	-0.210782	0.000117595	0.00364736
LOC51136	7.13803	6.75346	-0.0798985	0.0106499	0.110299
LOC552891	6.90668	6.49962	-0.0876375	0.000208019	0.00555362
LOC63920	7.40253	7.12024	-0.0560912	0.0253491	0.190422
LOC641697	6.27992	6.13592	-0.033467	0.0275068	0.199296
LOC641700	6.51221	6.31243	-0.0449513	0.00180219	0.029051
LOC641751	6.37211	6.22659	-0.0333267	0.0239933	0.185064
LOC641825	6.38992	6.00035	-0.0907511	0.000584264	0.0124753
LOC642017	6.94176	6.64703	-0.0625929	0.0230539	0.180383
LOC642035	6.41658	6.18738	-0.0524761	0.00215513	0.0337024
LOC642113	9.93674	7.66781	-0.373957	8.34e-06	0.000565683
LOC642236	7.38762	7.26212	-0.0247183	0.028645	0.20449
LOC642321	6.27955	6.12116	-0.0368562	0.0377927	0.23662
LOC642361	6.86195	6.73832	-0.0262282	0.0354156	0.228668
LOC642362	6.15508	5.99851	-0.0371723	0.0104901	0.109288
LOC642369	6.2965	6.09978	-0.045792	0.00913581	0.0992649
LOC642412	6.81424	6.3397	-0.104137	0.000256095	0.00653453
LOC642477	7.529	6.7567	-0.156139	0.00132286	0.0232936
LOC642538	5.82108	5.72924	-0.022942	0.034953	0.226545
LOC642675	5.89784	5.77743	-0.0297587	0.00927815	0.100467
LOC642755	9.33818	9.03368	-0.0478289	0.0493223	0.274717
LOC642852	6.69382	6.47208	-0.0485992	0.0224058	0.177211
LOC642946	7.18168	6.96272	-0.0446693	0.0330526	0.220596
LOC643339	6.00287	5.89249	-0.0267755	0.0493207	0.274717
LOC643423	7.10192	6.82497	-0.057386	0.0172438	0.151468
LOC643424	6.34995	6.03108	-0.074328	0.0147937	0.137257
LOC643430	10.6172	10.0239	-0.0829542	0.0168628	0.149365
LOC643451	6.34713	6.113	-0.0542242	0.0463395	0.265825
LOC643501	6.05342	5.96647	-0.0208724	0.0413513	0.249193
LOC643590	6.07576	5.96049	-0.0276355	0.00576727	0.0706128
LOC643624	6.67764	6.89023	0.0452127	0.0387808	0.239962
LOC643668	7.80892	7.38626	-0.0802798	0.0194548	0.16197
LOC643677	6.10326	5.95465	-0.0355644	0.00722245	0.0833414
LOC643720	6.41384	6.11735	-0.0682817	0.0150112	0.138536
LOC643721	5.84655	5.76227	-0.0209489	0.0189093	0.160033
LOC643772	6.57855	6.41292	-0.036789	0.00270822	0.0399136
LOC643817	6.44097	6.32497	-0.0262195	0.0250041	0.189178
LOC643998	6.25876	6.12968	-0.0300668	0.0340507	0.223505
LOC644086	6.10565	6.02348	-0.019548	0.0323023	0.218518
LOC644155	5.89976	5.97173	0.0174918	0.0274991	0.199296
LOC644184	5.75745	5.81235	0.0136926	0.0227009	0.178882
LOC644262	6.28055	6.17165	-0.0252356	0.034498	0.225289
LOC644295	6.27189	6.11603	-0.0363066	0.0211635	0.171378
LOC644297	6.93555	6.75032	-0.039054	0.0230192	0.180383
LOC644390	6.13858	6.13149	-0.00166784	0.0397921	0.243151
LOC644404	6.86118	6.56765	-0.0630807	0.00615522	0.0741831
LOC644538	6.23992	6.05824	-0.0426283	0.000235733	0.00609693
LOC644577	6.10403	5.96327	-0.0336575	0.0243252	0.186202
LOC644634	6.89786	6.63258	-0.0565775	0.030224	0.211467
LOC644640	6.19292	6.50627	0.0712107	0.0163809	0.146615
LOC644655	6.36005	6.17338	-0.0429785	0.0256992	0.191905
LOC644677	6.61489	6.5203	-0.0207805	0.0413499	0.249193
LOC644768	6.27755	6.17349	-0.0241167	0.0392826	0.242124
LOC644774	8.83387	8.43127	-0.0672953	0.0147937	0.137257
LOC644799	9.64897	9.26178	-0.0590854	0.0200105	0.165385
LOC644884	7.02992	6.81205	-0.0454186	0.0227009	0.178882
LOC644979	6.79513	6.65741	-0.0295415	0.0178592	0.153896
LOC645151	6.01226	5.88657	-0.0304815	0.0191808	0.161602
LOC645241	6.46584	6.28462	-0.0410124	0.0166203	0.148332
LOC645261	6.40847	6.24489	-0.0373042	0.00885501	0.0971753
LOC645362	6.89287	6.70214	-0.0404837	0.0499362	0.276442
LOC645489	8.98529	8.63646	-0.057125	0.0118402	0.119237
LOC645626	6.27361	6.44681	0.0392909	0.0197252	0.163705
LOC645904	6.21313	6.04543	-0.0394751	0.0475139	0.269629
LOC646064	6.55897	6.20292	-0.0805228	0.000208019	0.00555362
LOC646424	6.08013	6.36511	0.0660825	0.040825	0.247282
LOC646462	6.29253	6.19549	-0.0224218	0.0214676	0.172911
LOC646491	7.18658	6.90703	-0.0572403	0.0230153	0.180383
LOC646567	8.67011	8.14886	-0.0894504	0.0137447	0.130975
LOC646609	6.6505	6.40727	-0.053753	0.0123839	0.122388
LOC646638	6.11797	5.98943	-0.0306346	0.0382775	0.238597
LOC646836	7.44297	7.09738	-0.0685929	0.0469236	0.267881
LOC647346	7.81156	7.5434	-0.0503967	0.0162481	0.146102
LOC647450	9.93511	7.61041	-0.384562	6.19e-06	0.000468244
LOC647543	7.26534	6.81268	-0.0928092	0.00139782	0.0244116
LOC647595	6.06253	6.48216	0.096556	0.00125142	0.0223484
LOC647908	9.55429	8.94897	-0.0944265	0.0016772	0.0277122
LOC647958	6.51874	6.34343	-0.0393287	0.00388252	0.0525288
LOC648064	6.15758	6.01824	-0.0330208	0.0408264	0.247282
LOC648153	6.42505	6.29276	-0.0300161	0.0271366	0.198278
LOC648277	6.02787	5.94457	-0.0200761	0.0321712	0.218253
LOC648392	6.33042	6.23757	-0.0213179	0.0286428	0.20449
LOC648470	7.66832	6.99411	-0.13277	0.000269163	0.0067762
LOC648645	5.94455	5.79197	-0.0375134	0.045182	0.262642
LOC648710	6.18511	6.07757	-0.0253041	0.0344993	0.225289
LOC648814	7.11879	6.85378	-0.0547313	0.00699658	0.081478
LOC648868	5.88029	5.78314	-0.0240354	0.047506	0.269629
LOC648984	6.50358	6.32376	-0.040452	0.034052	0.223505
LOC649021	5.99874	5.87759	-0.0294329	0.00473937	0.0610822
LOC649260	6.68376	6.44257	-0.0530248	0.012951	0.125766
LOC649362	6.48926	6.13616	-0.0807181	0.00103842	0.0194425
LOC649456	7.32163	6.9277	-0.0797882	0.013974	0.132363
LOC649801	7.84574	7.40038	-0.0843099	0.0105727	0.110028
LOC649923	8.44913	6.76073	-0.321624	1.55e-05	0.000876796
LOC650114	6.44611	6.13176	-0.0721273	4.5e-05	0.00187899
LOC650495	6.92239	6.76178	-0.0338673	0.0387842	0.239962
LOC650766	6.42361	6.24581	-0.0404944	0.0147944	0.137257
LOC650846	5.89618	5.76089	-0.0334894	0.00942248	0.101681
LOC650919	6.75679	6.39181	-0.0801132	0.000377388	0.00883387
LOC651316	6.35079	6.09232	-0.0599432	0.0111461	0.114254
LOC651401	6.21876	6.14751	-0.0166247	0.0368148	0.232792
LOC651455	9.07558	8.34151	-0.121681	0.000417411	0.00954615
LOC651738	6.38111	6.21224	-0.038692	0.0109785	0.113024
LOC651751	8.52761	6.80335	-0.325895	1.07e-05	0.000657476
LOC651845	6.00803	5.86143	-0.0356379	0.0493175	0.274717
LOC651961	6.15674	6.07365	-0.0196025	0.0290318	0.206251
LOC652102	6.92526	6.00327	-0.20612	2e-05	0.00105507
LOC652184	6.50011	6.19416	-0.0695539	0.00927815	0.100467
LOC652335	6.00347	5.88878	-0.0278278	0.0382858	0.238597
LOC652349	6.26816	6.16349	-0.0242949	0.0258095	0.191973
LOC652388	6.61168	6.28478	-0.0731547	0.00769391	0.0871915
LOC652458	6.58408	6.32722	-0.0574107	0.00927815	0.100467
LOC652493	10.3327	7.7733	-0.410616	3.46e-06	0.000318404
LOC652547	6.38655	6.14741	-0.0550598	0.025002	0.189178
LOC652578	6.13705	5.88546	-0.0603909	0.00586293	0.0714442
LOC652615	6.47297	6.23203	-0.0547271	0.00540608	0.067601
LOC652616	6.19853	6.06389	-0.0316812	0.00558421	0.0693386
LOC652675	7.085	6.88041	-0.0422743	0.030629	0.212275
LOC652694	9.81239	7.46214	-0.395017	1.36e-05	0.000794243
LOC652775	6.92892	6.3667	-0.122084	0.00421901	0.0560464
LOC653089	6.12645	6.02076	-0.0251059	0.016143	0.145729
LOC653157	7.30463	6.88897	-0.0845226	0.00656379	0.0776286
LOC653184	5.87026	5.78641	-0.0207578	0.0294254	0.20795
LOC653186	6.02103	5.84843	-0.0419594	0.0493207	0.274717
LOC653284	5.98758	5.90868	-0.019138	0.0294196	0.20795
LOC653342	6.54263	6.14959	-0.0893797	4.46e-06	0.000376221
LOC653344	9.28221	10.0101	0.108913	0.0166211	0.148332
LOC653450	6.67918	6.51197	-0.0365772	0.0250955	0.189333
LOC653496	6.96345	6.69989	-0.0556639	0.0176066	0.152886
LOC653513	6.31329	6.09849	-0.0499407	0.0100189	0.106435
LOC653566	9.69101	9.34082	-0.0530976	0.013974	0.132363
LOC653577	6.19832	5.97995	-0.0517438	0.000348084	0.00828067
LOC653629	6.75471	6.5493	-0.0445538	0.0294219	0.20795
LOC653631	7.77587	7.29311	-0.09247	0.0339544	0.223505
LOC653743	6.55768	6.22089	-0.076065	0.0010386	0.0194425
LOC653778	9.7455	9.3983	-0.0523368	0.0143656	0.135099
LOC653800	7.15495	6.82659	-0.0677751	0.0382871	0.238597
LOC653883	6.17395	6.00397	-0.0402757	0.0310387	0.214029
LOC653888	8.54479	7.85316	-0.121771	0.00607654	0.073328
LOC653907	6.09658	5.98038	-0.0277631	0.0194548	0.16197
LOC654103	10.1737	9.82481	-0.0503407	0.00781381	0.0881018
LOC654116	5.91821	5.82246	-0.0235323	0.0264057	0.194912
LOC654191	8.08782	7.71589	-0.0679172	0.0157692	0.142878
LOC654222	5.74705	5.65084	-0.0243575	0.045185	0.262642
LOC727866	6.59697	6.45095	-0.0322936	0.0368255	0.232792
LOC727882	6.90453	6.33462	-0.124284	9.44e-06	0.000609303
LOC727901	7.23466	6.95295	-0.0573004	0.0223884	0.177211
LOC727922	7.1445	6.91172	-0.0477891	0.0173555	0.151468
LOC728035	6.44342	6.27346	-0.0385656	0.0131457	0.126807
LOC728069	8.06016	7.39176	-0.124891	0.000540154	0.0117046
LOC728358	6.12576	6.00781	-0.0280502	0.0336059	0.222508
LOC728392	7.53453	7.02532	-0.100952	0.000664956	0.0136752
LOC728519	6.73666	6.44408	-0.0640584	0.00090999	0.0174832
LOC728744	6.16603	6.02173	-0.0341631	0.00688485	0.0807855
LOC728772	6.67564	6.54835	-0.0277754	0.0327323	0.220016
LOC728830	6.64787	6.32954	-0.070791	0.000272382	0.00684115
LOC729008	7.07297	6.91054	-0.0335183	0.0331673	0.220596
LOC729466	13.1742	13.1337	-0.00444289	0.0208622	0.16986
LOC729853	6.81634	6.24854	-0.125478	0.000508989	0.0112365
LOC730422	7.25816	6.41786	-0.17751	3.5e-05	0.00157801
LOC731247	8.86542	8.0007	-0.148062	0.00362642	0.0497016
LOC731396	6.06863	5.96368	-0.0251694	0.00635505	0.0759346
LOC731565	6.24795	6.12057	-0.0297169	0.0246601	0.18757
LOC731909	6.37182	6.24914	-0.028048	0.0290307	0.206251
LOC732445	6.29168	6.14284	-0.034541	0.0475091	0.269629
LOC91664	7.56363	7.17395	-0.0763122	0.0183773	0.157219
LOC93349	7.09166	6.75614	-0.0699248	0.0113172	0.11531
LOH3CR2A	7.73282	7.13335	-0.116414	0.000392928	0.00905164
LOX	7.21821	6.56232	-0.137434	0.00207978	0.0326364
LOXL1	6.46873	6.27915	-0.0429121	0.0123858	0.122388
LOXL3	6.57192	6.25781	-0.0706571	8.44e-05	0.00291702
LPHN3	6.40514	6.185	-0.0504576	0.00122854	0.0220835
LPL	7.49145	6.64227	-0.173568	8.25e-05	0.00288028
LPP	11.7923	11.2879	-0.0630641	0.00310862	0.0443669
LPPR2	7.19937	6.81865	-0.0783845	0.00466218	0.0602062
LPPR4	6.68047	6.12197	-0.125954	2.67e-06	0.000266884
LPXN	9.62968	8.60751	-0.161892	6.84e-06	0.000497608
LRCH2	7.0655	6.52176	-0.115531	5.91e-07	0.000116763
LRCH3	6.96087	6.72668	-0.0493736	0.0168628	0.149365
LRFN2	6.10429	6.20408	0.0233942	0.0208749	0.16986
LRIG1	7.91395	7.40314	-0.0962611	0.0398121	0.243151
LRMP	7.64726	7.40292	-0.0468493	0.0387842	0.239962
LRPAP1	9.07311	8.72565	-0.056334	0.0387815	0.239962
LRRC15	6.83997	6.37268	-0.102092	8.63e-05	0.00295045
LRRC17	6.46196	6.27674	-0.0419557	0.00694464	0.0811719
LRRC25	6.27874	6.05084	-0.0533394	0.0013976	0.0244116
LRRC32	8.11379	7.24943	-0.162508	0.000136172	0.00406418
LRRC33	6.77187	6.25514	-0.114513	2.35e-06	0.000250166
LRRC49	7.23389	6.85078	-0.0785036	0.00431359	0.0569802
LRRC4C	6.45782	6.23711	-0.050169	0.0123827	0.122388
LRRC57	8.10653	7.80886	-0.053971	0.0135429	0.129549
LRRC8C	7.81061	6.94073	-0.170347	0.000130431	0.00393658
LRRK2	6.63337	6.33984	-0.0652957	0.016862	0.149365
LRRN1	6.26745	6.05254	-0.0503371	0.0197296	0.163705
LRRN3	6.51653	6.20997	-0.0695161	0.00223314	0.0346061
LSAMP	6.86634	6.47376	-0.0849386	0.000109692	0.00348268
LSM10	8.46379	7.98346	-0.0842897	0.0135541	0.129549
LSP1	6.16954	6.07193	-0.0230087	0.0493207	0.274717
LST1	7.01364	6.46391	-0.117756	1.39e-05	0.000803993
LTB	7.41271	6.61205	-0.164903	3.12e-06	0.000300565
LTBP2	8.12961	7.22495	-0.170199	0.000196219	0.00532851
LTBP3	6.53209	6.40263	-0.0288794	0.014848	0.137485
LTBP4	8.78455	8.42135	-0.0609171	0.0358204	0.229641
LTC4S	6.28389	6.09491	-0.0440552	0.00193715	0.0307807
LUM	11.6033	8.98141	-0.369517	7.98e-08	4.99e-05
LXN	9.34861	8.65519	-0.111186	0.00227261	0.0350228
LY6G5C	6.30158	6.18855	-0.026112	0.0267706	0.196436
LY86	7.71311	6.70865	-0.20129	3.73e-06	0.000332689
LY9	6.51971	6.2382	-0.0636785	4.81e-06	0.000388866
LY96	9.44366	8.17178	-0.208695	1e-06	0.000156324
LYL1	7.4255	6.74138	-0.139445	7.9e-05	0.00278649
LYN	10.8156	10.3546	-0.0628398	0.0145755	0.135989
LYPD4	5.98603	5.87573	-0.0268306	0.0152322	0.139896
LYPLA3	7.62616	7.30835	-0.0614104	0.0368282	0.232792
LYSMD2	9.59282	8.92924	-0.103416	0.0108125	0.111563
LYST	6.84349	6.59634	-0.0530662	0.000960831	0.0182841
LYZ	11.8358	10.3773	-0.189725	0.0111467	0.114254
LZTR1	9.70916	9.46203	-0.0371969	0.0327261	0.220016
M-RIP	8.75059	8.54085	-0.0350008	0.0367853	0.232792
MACF1	7.73096	7.52984	-0.0380297	0.00549499	0.0683974
MAD1L1	7.41797	6.93738	-0.0966346	0.0065634	0.0776286
MAFG	6.6422	6.50926	-0.0291678	0.0330526	0.220596
MAGEB18	6.20442	6.03314	-0.0403887	0.0214695	0.172911
MAGEB2	6.25776	6.04657	-0.0495307	0.0453195	0.262673
MAGED1	8.97809	8.77881	-0.0323834	0.0181174	0.15562
MAGEH1	7.48379	6.76162	-0.1464	1.3e-05	0.000761523
MAGI2	6.23187	6.07197	-0.0374994	0.00688525	0.0807855
MAL	8.12976	9.15319	0.171061	0.0499346	0.276442
MAMDC1	6.03761	5.967	-0.0169707	0.0173539	0.151468
MAN1A1	7.84213	7.10481	-0.14245	0.00161774	0.0271511
MAN1C1	7.17445	6.49551	-0.143424	0.000226155	0.00593759
MAN2B1	7.63037	7.15414	-0.0929753	0.00148368	0.025487
MANBA	8.52632	8.10535	-0.0730478	0.0457615	0.263865
MANEA	6.72363	6.50782	-0.0470655	0.0469236	0.267881
MAP1A	7.20645	6.56089	-0.135396	6.32e-05	0.0023759
MAP1B	6.72461	6.38735	-0.0742318	0.000584264	0.0124753
MAP3K12	7.28574	6.85186	-0.0885782	0.0056798	0.0698277
MAP3K3	6.45339	6.3107	-0.0322576	0.0200122	0.165385
MAP3K8	8.96671	8.51992	-0.0737391	0.0306302	0.212275
MAP4K1	7.184	6.63849	-0.113933	0.000154808	0.00444563
MAP4K3	7.15668	6.8647	-0.0600941	0.0463364	0.265825
MAP4K4	6.91018	6.61161	-0.063723	0.00120596	0.0218014
MAPK10	6.44978	6.21568	-0.0533368	0.000811801	0.0160684
MAPK11	6.17513	6.05526	-0.0282817	0.0217708	0.173803
MAPK12	6.59626	6.23576	-0.0810843	0.000859487	0.0167517
MAPRE2	9.71905	9.13014	-0.0901795	0.00407929	0.0544713
MARCKSL1	10.6517	9.91046	-0.104054	0.0499281	0.276442
MARCO	6.53789	6.19365	-0.0780366	0.0145769	0.135989
MARVELD1	8.53084	8.26343	-0.045947	0.019454	0.16197
MASP1	6.1543	6.00986	-0.0342629	0.0131463	0.126807
MAT2B	8.23698	8.0522	-0.0327332	0.0430449	0.254225
MATN2	8.36075	7.63868	-0.13031	0.000816988	0.0161207
MATN3	6.46463	6.18551	-0.0636748	0.0118408	0.119237
MBD5	6.24197	6.10638	-0.0316853	0.034052	0.223505
[truncated: 1,431 more rows]
